# Supplementary material for: Resolving primary pathomechanisms driving idiopathic-like spinal curvature using a new katnb1 scoliosis model
Source: iScience. 2022 Aug 28;25(9):105028. doi: 10.1016/j.isci.2022.105028 (PMC9464966; doi:10.1016/j.isci.2022.105028)
Supplement: Table S1. Differential gene expression analysis of dissected 21-dpf katnb1 mutant trunk/tail segments, related to Figures 8 and S5 [file mmc2.xlsx]

## Sheet: Sheet1
Gene	log2FoldChange	padj
apip	-6.17195	1.624e-120
KIAA0895L	-3.40501	2.93749e-29
si:ch211-286e11.3	-2.7193	1.10066e-12
zgc:162154	-2.71456	3.71101e-09
si:ch73-234b20.4	-2.30111	3.96783e-07
katnb1	-2.25806	2.12686e-31
zgc:171509	-2.22481	3.11382e-06
slc2a9l1	-2.06077	3.29312e-06
plac8.2	-1.96124	2.93599e-09
sqlea	-1.87294	1.48022e-09
si:ch211-198m17.1	-1.87097	1.43655e-07
si:dkey-105i19.5	-1.8604	1.46933e-05
PLA2G3 (1 of 2)	-1.77966	3.11382e-06
si:ch73-39o22.3	-1.77807	2.62687e-05
lct	-1.71498	4.08386e-07
crp6	-1.66715	0.00026317
si:ch73-236c18.3	-1.65743	0.000620564
si:dkey-7i4.24	-1.64565	0.000755745
si:ch211-234p6.9	-1.63915	0.000749058
zgc:136870	-1.61015	1.1161e-06
si:rp71-1f1.6	-1.58336	0.000481078
cyp3c2	-1.58289	0.000415678
FO393424.1	-1.58094	0.00160946
scd	-1.58012	5.86044e-06
si:dkey-52l6.2	-1.56592	0.000170897
mvdb	-1.56419	6.09375e-05
crybb1l3	-1.56279	0.00110493
dhcr7	-1.55799	1.74609e-07
rhcga	-1.55688	0.00193119
mvda	-1.54988	2.84328e-06
plac8.1	-1.53904	1.59052e-06
ccr9b	-1.53484	8.04534e-05
si:dkeyp-110c12.3	-1.53297	0.000540349
spp2	-1.52522	4.13906e-05
flvcr1	-1.52281	5.02385e-06
BX005027.1	-1.51897	0.00249618
dnajb9a	-1.5176	1.18365e-05
si:ch211-101l18.8	-1.51194	0.00071707
si:ch211-194m7.8	-1.48727	1.89976e-05
si:dkey-21e2.7	-1.47859	0.00250628
cd4	-1.47074	1.63794e-05
zgc:194275	-1.46705	0.00125776
si:dkey-21e2.10	-1.46029	0.000611786
si:ch211-217k17.10	-1.45832	1.3682e-05
crp7	-1.45329	0.000159737
slc34a2a	-1.44804	0.00134536
sat2a	-1.43396	0.00186106
si:dkey-234i14.9	-1.41963	0.00191512
si:ch73-367j5.3	-1.41221	0.00203153
sc:d0202	-1.41	0.0016484
prmt6	-1.40744	0.000416002
gig2i	-1.3956	0.000554818
CR450808.1	-1.39433	0.00139658
rbm4.1	-1.39085	0.000188853
si:ch211-176g13.9	-1.37379	0.00476101
CARTPT (2 of 2)	-1.36727	0.00317523
si:ch211-155d24.5	-1.36237	0.00544759
slc4a5	-1.35998	1.99797e-10
cyp8b2	-1.3579	0.000858116
sdr16c5b	-1.35107	1.36008e-10
si:ch211-261i17.1	-1.34997	0.00569458
si:dkey-13a3.5	-1.34977	1.9073e-07
si:dkey-203a12.9	-1.34066	0.00133464
fasn	-1.33955	0.000351282
lctlb	-1.3387	0.00321042
crp	-1.33015	0.00921978
rag1	-1.32887	0.0038424
METTL18	-1.32325	9.06832e-05
slc20a1a	-1.32321	3.9403e-06
si:ch1073-147e4.1	-1.32186	0.00973795
MFAP4 (9 of 14)	-1.31842	0.000100874
soat1	-1.31215	0.000632263
serpinh1b	-1.30925	0.000952617
si:ch73-44m9.2	-1.29765	0.00352179
si:dkey-188h10.3	-1.29562	0.00234391
hmgcs1	-1.29253	4.5312e-05
zmynd19	-1.29219	0.00285421
si:dkey-12h12.1	-1.29104	0.00233858
si:rp71-82p7.1	-1.28966	0.0069313
dph3	-1.28812	0.000963467
si:ch211-229n2.6	-1.28653	0.00186067
zgc:103601	-1.28493	1.83119e-05
lrrc58b	-1.28352	0.00200621
tm7sf2	-1.2731	6.62206e-06
igic1s1	-1.27164	0.00634182
si:dkeyp-44b5.2	-1.2705	0.00218489
si:ch211-13o20.3	-1.26996	0.0122009
zgc:194906	-1.26082	0.00145751
CFAP70	-1.26036	0.0140257
si:dkey-125e8.3	-1.2599	0.00800898
cd8a	-1.2596	0.011552
nqo1	-1.2568	3.04276e-07
gp9	-1.24878	0.000331216
si:dkey-35h6.1	-1.24701	0.0139702
CR759816.1	-1.24301	0.0100105
aqp10a	-1.24255	0.000326992
si:dkey-6n3.3	-1.23819	0.0157328
ugt5d1	-1.23799	1.61056e-05
ggt1l2.1	-1.23661	0.0139702
aacs	-1.22951	1.9484e-05
capga	-1.22486	0.000188744
ftr22	-1.22272	0.000709453
gng13a	-1.22234	0.00309819
si:ch211-194m7.5	-1.21627	0.0044571
si:dkey-21e2.8	-1.2159	0.0170976
zgc:194392	-1.21453	4.86963e-05
si:dkey-22f5.9	-1.21385	0.00239187
larp4ab	-1.21177	0.000748934
cyp8b3	-1.20838	0.00427187
si:dkey-77g12.4	-1.20577	0.000394531
mycla	-1.20362	1.0582e-06
BX000701.4	-1.2023	0.000303992
si:ch1073-235i16.2	-1.20105	0.000951053
rbp4l	-1.19965	0.0057278
si:ch211-197h24.8	-1.19946	0.000193622
si:ch1073-170o4.1	-1.19894	0.00309819
zgc:194686	-1.19566	0.0106336
si:ch211-243g18.3	-1.19148	0.000107251
si:dkey-273g3.2	-1.19147	0.010953
nsdhl	-1.19129	1.9484e-05
FBXO15 (2 of 2)	-1.19025	0.00253503
CYP27B1	-1.18691	0.0108018
GDPGP1	-1.18047	0.00363113
ebp	-1.17839	1.84214e-05
guca1g	-1.1763	0.00191712
msmo1	-1.17354	2.15262e-05
ficd	-1.17123	0.00201154
rpusd2	-1.16921	0.000576945
zgc:153215	-1.16819	0.00201154
gphb5	-1.16655	0.0245476
si:ch1073-78m18.1	-1.16407	0.0139702
slc16a5b	-1.16325	0.0123052
zgc:194330	-1.16289	0.0091206
wu:fd58b11	-1.16228	7.31554e-05
BCL6B	-1.16124	0.000178335
sdr42e1	-1.16059	0.000309551
slc6a19a	-1.16035	0.00381759
si:ch211-217k17.12	-1.16024	0.00515541
pprc1	-1.16021	0.00904478
s100a11	-1.15783	0.021694
si:ch211-132i7.2	-1.15693	0.000236656
ca15c	-1.15668	0.022138
si:dkeyp-19h3.8	-1.15445	0.000399422
slco1f4	-1.15241	0.0182489
CABZ01064972.1	-1.15154	0.000190729
si:dkeyp-75b4.10	-1.14973	5.65085e-05
foxe1	-1.14877	0.0249562
gng10	-1.1482	0.00921549
MPV17L	-1.14715	0.00040471
cyp2r1	-1.1458	0.023725
sb:cb1058	-1.1457	0.00145176
lss	-1.14469	1.52136e-05
tmprss15	-1.14288	0.000166856
FO834888.1	-1.14245	3.63129e-05
zgc:154125	-1.13881	0.00396693
C7H15orf43	-1.13695	0.00044277
ftr53	-1.13691	0.000674737
im:7136021	-1.13658	4.84188e-07
CD37	-1.13486	0.00366251
elovl4b	-1.13382	0.0154563
si:dkey-203a12.2	-1.1334	0.000188719
FKBPL	-1.12895	7.31554e-05
cyp3c4	-1.12537	4.26761e-09
CR759816.2	-1.12488	0.0185654
igl3c3	-1.12488	0.0195695
si:dkey-154b15.1	-1.12202	0.00148571
timm10b	-1.12191	0.000288291
apoa4a	-1.12179	0.00635936
si:dkey-184p9.9	-1.12076	0.0292555
tkfc	-1.11982	2.74379e-05
nifk	-1.11684	0.00223752
cabp2a	-1.11388	0.00966488
CYP46A1 (4 of 4)	-1.11339	0.0126959
si:ch211-184m13.4	-1.11146	0.0225643
si:ch211-212g7.6	-1.11111	0.00316872
rdh12	-1.11045	1.21126e-05
cpo	-1.11031	0.000474691
si:ch211-286c5.4	-1.10972	0.0120149
mrpl48	-1.10961	7.87834e-05
si:dkey-20f20.3	-1.10937	0.0151959
pdcd2	-1.10845	0.000188719
chrnb1l	-1.10707	0.00302687
samd1b	-1.10701	0.000789349
slc23a3	-1.10673	0.00071707
THEM6 (2 of 2)	-1.10627	0.000666817
si:ch211-271e10.6	-1.105	0.0298335
cfhl2	-1.10157	0.00960256
znhit2	-1.09986	7.51997e-06
CU463109.1	-1.09924	0.0316114
si:dkey-78l4.7	-1.09899	0.0318784
isg20	-1.0986	0.0006661
pars2	-1.09842	0.00013224
si:dkey-203a12.7	-1.09637	0.00081332
si:dkey-78l4.2	-1.08878	0.00450303
NUGGC (3 of 4)	-1.08817	0.0365449
lgals1l1	-1.08764	0.00867402
cyp46a1.1	-1.08757	0.00192214
rrs1	-1.08746	0.00528299
cisd2	-1.0874	1.9484e-05
si:dkey-222h21.7	-1.08652	0.0372926
si:dkey-261m5.1	-1.08643	0.0146438
utp11l	-1.08411	0.000906409
aqp8a.2	-1.08393	4.14769e-05
si:dkey-6o1.2	-1.08376	0.00529694
slc47a2	-1.0832	0.000964679
ugt5a1	-1.08268	0.00141896
znrd1	-1.08226	0.00259297
phf23b	-1.08156	7.56329e-05
abcg2b	-1.08129	0.00185983
slc35f2	-1.08036	0.000559391
si:dkey-185e18.3	-1.07905	0.000114506
rpp25l	-1.07885	0.00204069
si:dkey-30k6.7	-1.07821	0.00891404
zgc:153115	-1.07774	0.0142258
slco1f1	-1.07759	0.00252835
asmtl	-1.07652	0.000521863
ebpl	-1.07583	0.000447855
CABZ01064972.2	-1.07351	0.00494399
plin1	-1.07332	0.0399883
ccl39.6	-1.07182	0.019063
CELA1 (2 of 7)	-1.07035	0.0126959
DTHD1	-1.06995	0.00354753
si:dkey-247k7.1	-1.06989	0.00396229
etnk2	-1.06903	0.00465111
trmt5	-1.06889	0.000582714
si:ch211-215k15.5	-1.06877	0.000749058
si:ch211-195b15.9	-1.06873	0.0406461
dhrs13l1	-1.06853	1.30478e-05
anxa2b	-1.06821	0.000183859
si:dkey-21e2.16	-1.06692	0.000535012
CLCA2 (2 of 2)	-1.06558	0.00726402
crp2	-1.06502	0.0142927
taf5l	-1.06405	0.000845537
lck	-1.06345	0.00545801
si:dkey-21e2.4	-1.06045	0.000283639
stoml3b	-1.05936	1.25491e-05
CELA1 (4 of 7)	-1.05483	0.0152581
mvk	-1.05404	0.000406723
slc46a3	-1.05309	2.19027e-05
tlr20.2	-1.05191	0.0383552
C24H16orf91	-1.0513	0.000109498
scarb2	-1.05117	7.32617e-06
si:dkey-33c14.4	-1.05069	0.0190701
si:ch211-272h9.5	-1.05045	0.0446367
mal2	-1.04742	0.00489282
cyp39a1	-1.04685	0.0247991
pmvk	-1.04557	1.15178e-10
mid1ip1l	-1.04502	0.000923886
zgc:171226	-1.04343	0.0395127
batf3	-1.04262	0.0195902
idi1	-1.04163	2.15262e-05
si:dkey-58f10.3	-1.04123	0.0218897
mrpl54	-1.04118	0.000530246
si:dkey-119g10.4	-1.04053	0.0461367
si:dkey-77g12.1	-1.04029	0.00187471
PTGR1 (2 of 2)	-1.03986	0.0444882
slc5a8l	-1.03981	0.000410885
METTL12	-1.03948	0.000639861
mrps23	-1.03795	0.000963467
hbl3	-1.03641	0.000425107
lrrc58a	-1.03328	0.0183069
CR847534.1	-1.02911	0.0488082
C21H11orf87 (2 of 2)	-1.02784	0.00176233
lrata	-1.02651	0.00973795
ENDOD1 (3 of 12)	-1.02609	0.0124953
dnajc24	-1.02557	0.00115597
gig2h	-1.0244	0.000440221
MTHFS	-1.02417	0.00949801
si:ch211-253b18.3	-1.02329	0.0364483
dicp1.17	-1.02119	0.029525
si:ch211-3o3.9	-1.02032	0.000171259
polr2l	-1.01953	0.00291413
exosc6	-1.01901	0.00945883
gtf3c6	-1.01694	0.000789349
si:ch211-173n18.4	-1.01402	0.000399422
clec19a	-1.01379	0.00142799
cabp2b	-1.01318	0.00277309
ponzr5	-1.01308	0.0111462
XCR1 (1 of 2)	-1.01219	0.0309629
RNaseP_nuc.3	-1.01001	0.0181197
ttc4	-1.00902	0.00643652
twistnb	-1.00828	0.00677345
ppil3	-1.00812	0.0042487
NUGGC (4 of 4)	-1.00788	0.0366869
apoa4b.3	-1.00616	0.0045469
fam26f	-1.00426	0.00236413
zgc:123284	-1.00119	0.00132694
ugt5b5p	-1.00033	0.000236656
pi4k2b	-0.998354	0.000388655
si:ch211-207b24.4	-0.998219	0.00170915
rpp30	-0.996726	0.000295826
slc41a1	-0.995434	0.0015323
si:dkey-203a12.3	-0.994059	0.0126959
tmem70	-0.992123	0.000347691
nr2c2ap	-0.992108	0.00173407
ccnd1	-0.991579	0.000188853
zgc:152698	-0.991567	0.0165458
zgc:113389	-0.991385	0.00103979
CU929145.1	-0.990961	0.0382169
flvcr2b	-0.988898	4.13906e-05
dnajb1a	-0.988705	0.000520332
ppan	-0.988668	0.0223149
wnt6a	-0.986913	0.00837048
adrb2b	-0.983956	0.0114567
si:dkey-111k8.6	-0.983755	0.00443632
si:dkey-203a12.8	-0.982948	0.000649041
cx32.3	-0.982654	0.00330719
si:dkey-102m7.3	-0.981578	0.00826098
GCNT4 (2 of 3)	-0.981204	0.000227623
adcy7	-0.980557	0.00889497
si:dkeyp-9d4.2	-0.979143	0.0105497
hmgcra	-0.978848	0.00138647
ccl39.7	-0.977991	0.0440471
si:ch211-106h4.4	-0.976659	2.38215e-06
pdp2	-0.975751	0.010017
itln1	-0.973728	0.0088709
slc16a4	-0.973551	0.00222596
si:dkey-32e6.3	-0.973541	0.00740278
atp6v0a2b	-0.972182	0.00117
zgc:101788	-0.971713	0.00702861
si:ch211-133l5.7	-0.971533	0.000178903
si:ch73-296e2.3	-0.971306	0.0478573
zgc:153896	-0.970331	0.0111462
si:ch73-212p10.4	-0.969059	0.0235602
plin2	-0.968889	0.0267738
MFAP4 (12 of 14)	-0.968827	0.00163924
si:ch1073-66l23.3	-0.96775	0.0198767
prkrira	-0.967662	0.000708072
nr0b2b	-0.967639	0.0411353
si:ch211-152p11.8	-0.966568	0.0143886
ponzr10	-0.962899	0.0387788
ptrh1	-0.962767	0.00166846
cebpa	-0.961428	0.0190701
ebi3	-0.961288	0.0144629
si:ch211-194m7.4	-0.961154	0.00673625
si:dkeyp-55h4.2	-0.961048	0.0198406
si:ch211-167j9.4	-0.959559	0.0199272
CU672268.1	-0.959248	0.000427168
si:rp71-1c10.10	-0.958212	0.0384436
si:dkey-111k8.3	-0.957597	0.000336607
adm2b	-0.957444	0.0417593
si:ch211-33e4.2	-0.957221	0.00277406
si:ch73-160i9.2	-0.956562	0.0131018
si:ch73-322b17.3	-0.955568	0.0385476
PTDSS1 (2 of 3)	-0.954081	0.0290291
slc15a1a	-0.953289	2.19027e-05
cyb5r2	-0.952895	0.000979074
zgc:123107	-0.952422	6.89231e-06
ccl38a.4	-0.951393	0.0123974
kcnj1a.2	-0.950429	0.00848207
si:dkey-76k16.5	-0.949837	0.0138785
b4galt7	-0.949762	0.00178747
gpr34b	-0.94811	0.0320698
si:dkey-253d23.9	-0.947851	0.00223044
BX510342.1	-0.947226	0.0429365
ezh2	-0.945882	0.00293091
RNase_MRP.1	-0.945299	0.00881385
zgc:165423	-0.944738	0.03024
CU024870.1	-0.943686	0.0224107
si:dkey-76k16.6	-0.942407	9.99008e-05
eaf2	-0.941612	0.000123654
si:ch211-181p13.2	-0.941205	0.00900869
phf5a	-0.940798	0.00728621
rag2	-0.940381	0.0265154
cyp2ad2	-0.940016	0.00735039
si:dkey-111k8.5	-0.93827	0.00428927
agpat2	-0.937152	6.13756e-06
slc27a4	-0.936299	0.00411808
dnmt3ba	-0.935999	0.000705332
slc26a2	-0.935837	0.00259891
si:dkey-253d23.11	-0.935496	0.00170915
si:dkey-203a12.5	-0.934713	0.0336133
fdps	-0.933332	0.00596636
il13	-0.932708	0.0249244
si:dkey-193c22.1	-0.932685	8.24932e-06
mhc2dab	-0.932525	0.0375484
TYMP	-0.932054	0.00523502
si:ch73-106k19.4	-0.929769	0.0135682
si:ch211-209f23.6	-0.927084	0.0040369
crsp7	-0.926685	0.00146757
sowahcb	-0.926328	0.011841
mpv17l2	-0.926012	0.010129
ptdss1b	-0.925227	0.00788617
si:ch211-283g2.2	-0.925167	0.0125907
si:ch211-183d5.2	-0.924571	0.0123861
bcl2l10	-0.924067	0.000952617
KCNV1	-0.924034	0.0439402
si:ch73-341p18.7	-0.922004	0.017661
mrps21	-0.921822	0.00573283
cyb561d2	-0.921393	0.0045914
si:dkey-21e2.13	-0.921178	0.00566191
srp9	-0.920998	0.0017187
nrxn1b	-0.920824	0.0261863
crp3	-0.919865	0.0329837
si:ch211-207o17.9	-0.919169	0.046065
ankrd1a	-0.919133	0.00888673
PLA2G4C (1 of 4)	-0.916578	0.0119973
si:dkey-111k8.2	-0.915905	2.99992e-05
tipin	-0.914681	1.59245e-05
FO834829.3	-0.91348	0.0147456
MFAP4 (8 of 14)	-0.913272	0.00482451
si:rp71-40n14.6	-0.912973	0.0272832
MFAP4 (13 of 14)	-0.910575	0.00747129
arf6b	-0.910318	0.000226536
si:dkey-177p2.5	-0.908319	0.0218649
PIP4K2C (2 of 2)	-0.907173	0.0342557
si:ch211-212d10.1	-0.906115	0.00346504
ccl34b.9	-0.905838	0.00916367
si:dkey-74h17.4	-0.905512	0.0162371
mxf	-0.905461	0.0174539
fuom	-0.905054	0.00384575
zgc:113340	-0.904582	0.00141896
gpr55a	-0.904352	0.000693225
FP074867.1	-0.903047	0.00910533
pus1	-0.90259	0.000793009
tcnl	-0.902367	0.0267934
dnajb1b	-0.901484	0.0138379
polr2h	-0.900576	0.000891087
imp4	-0.898948	0.00527999
gig2g	-0.897272	0.0365655
si:dkey-203a12.6	-0.896343	0.00515541
pcyt1bb	-0.895537	0.00134187
si:ch211-150d5.3	-0.895326	0.00980335
si:ch211-209a2.1	-0.894926	0.00848516
chchd4	-0.892272	0.00917225
ccnd2b	-0.891916	0.000512456
dbpa	-0.891208	0.0400577
si:dkey-58f10.6	-0.891044	0.000386743
si:ch211-217g15.3	-0.890846	0.00110967
gda	-0.890776	0.000831751
itprip	-0.890003	0.00118996
MAF	-0.8878	0.0384436
alkbh8	-0.887736	0.0133604
hspa13	-0.887583	0.00891404
XRCC2	-0.88569	0.00892583
si:dkey-85k7.8	-0.885475	0.00283451
si:dkey-30c15.13	-0.884358	0.000467589
si:dkeyp-80c12.4	-0.884148	0.00209787
pcxb	-0.884035	0.000530246
slc30a10	-0.883698	0.00326534
slc9a3.1	-0.883422	0.00534206
dimt1l	-0.880165	0.0140838
asb12b	-0.880135	0.0246357
si:ch211-248a14.8	-0.878227	0.00335436
sult1st6	-0.87822	0.000995663
pip5k1bb	-0.877781	0.00719327
si:ch211-194m7.3	-0.877434	0.011176
si:ch211-134a4.4	-0.877336	0.0349994
ddx28	-0.877311	0.000666817
zgc:194626	-0.876807	0.00578411
gdpd1	-0.8753	8.15458e-05
mylipb	-0.873668	0.00899299
suz12a	-0.8727	0.00424052
MFAP4 (2 of 14)	-0.872656	0.00807457
si:ch211-147m6.1	-0.872605	0.00763148
si:ch211-262i1.5	-0.872436	0.00357688
sult3st3	-0.869924	0.000270333
fabp7b	-0.86985	0.0203069
mettl6	-0.869603	0.00114555
samd1a	-0.868964	0.0114609
bfb	-0.867913	0.0137734
si:ch211-271e10.2	-0.867888	0.000952617
pde12	-0.866676	0.0105988
C3H19orf52	-0.866652	0.00419375
si:dkey-58f10.13	-0.864938	0.0164523
C9orf69	-0.864592	0.0123429
casp6	-0.863506	1.30478e-05
gbgt1l3	-0.862339	0.0236287
zgc:92658	-0.861318	0.0162013
slc26a1	-0.85966	0.000295826
si:dkey-16m19.6	-0.859631	0.0355798
acbd3	-0.859143	0.00155311
nop2	-0.858533	0.0184818
pygo2	-0.858398	0.0024053
tysnd1	-0.858201	0.00230723
espn	-0.857767	0.0040369
map4k6	-0.857754	0.000767172
pus3	-0.857601	0.00124217
sc5d	-0.856994	0.00213515
sertad2a	-0.856363	0.00144074
slc16a7	-0.854735	0.0042932
cyp51	-0.854697	0.0142929
ap1s3b	-0.854643	0.00186185
cfhl1	-0.854447	0.0250458
si:dkey-189h5.6	-0.854045	0.0100021
fdft1	-0.8538	0.0131343
rpp14	-0.853726	0.000542298
slc35d1b	-0.853237	0.000568617
IGSF5 (2 of 2)	-0.85304	0.0187437
fam222bb	-0.852774	0.00395497
med7	-0.852571	0.00209242
mrpl1	-0.851436	0.00915676
lsm6	-0.849887	0.0170976
c1d	-0.849746	0.00970377
si:dkeyp-93a5.3	-0.849698	0.0358355
erfl1	-0.84832	0.0455488
si:dkey-21e2.15	-0.847167	0.0101036
si:ch211-186e20.7	-0.846434	0.0324118
NPC1L1	-0.846307	0.0351358
gas5	-0.846181	0.0335683
si:ch73-171a6.2	-0.84605	0.00439785
adap2	-0.845871	0.00722255
ccl34b.1	-0.845429	0.0260989
GRM2 (2 of 2)	-0.844693	0.0102515
si:dkey-15g19.2	-0.844602	0.0203712
gp1bb	-0.844412	0.005395
si:dkey-78a14.5	-0.843715	0.000124301
si:ch211-217k17.11	-0.842463	0.0331188
slc22a6l	-0.842388	0.000162704
osbpl2b	-0.842165	0.00299256
ttc36	-0.841117	0.0114359
cldng	-0.840541	0.03956
si:ch211-39k3.2	-0.840474	0.0392674
lpar6b	-0.840424	0.000116951
tmem88b	-0.84029	0.00193436
abcf2a	-0.840013	0.0261966
socs5b	-0.836916	0.00419375
si:ch211-5k11.2	-0.836896	0.0405869
dctpp1	-0.836435	0.00450303
eri1	-0.836355	0.00475965
dao.3	-0.835143	0.0267177
slc2a5	-0.834546	0.0165513
ptgdsa	-0.83449	0.0365514
wdr47b	-0.83445	0.005792
fkbp7	-0.832035	0.000341826
slc51a	-0.831824	0.00788617
rnh1	-0.831355	0.00330698
rfk	-0.830799	0.000171259
si:dkey-121j17.6	-0.83046	0.00303728
nip7	-0.830378	0.00716494
phyhd1	-0.829673	5.22151e-05
zgc:165573	-0.829528	0.0445125
cyp8b1	-0.828726	0.0458278
BX677667.1	-0.827137	0.0266537
c1qa	-0.826785	0.00406997
pdxp	-0.826371	0.00443496
si:dkey-33i11.4	-0.824607	0.0459994
slc35d1a	-0.824571	0.000188853
ABCD2 (1 of 2)	-0.823878	0.0293434
mpx	-0.823572	0.00848207
PLA2G4C (2 of 4)	-0.822832	0.0275064
gdpd3b	-0.821493	0.00719327
si:ch211-173n18.5	-0.821403	2.21315e-05
hnf4a	-0.821137	0.00259297
hspa5	-0.820711	0.049288
rhogd	-0.819753	8.41361e-06
cyp2x9	-0.819746	0.00176233
si:dkey-29k15.2	-0.819453	0.000874108
si:ch211-73m21.3	-0.819194	0.0419748
ccl33.3	-0.818511	0.020981
havcr1	-0.818446	0.0137734
dapk2b	-0.817738	0.034429
itgae.1	-0.816688	0.00121541
e2f3	-0.816016	0.00136192
creld2	-0.815628	0.0188993
si:dkey-202e22.2	-0.815525	0.00621913
mak16	-0.815301	0.00641465
prf1.3	-0.815161	0.0131018
hsd17b7	-0.814775	0.00531477
cahz	-0.814107	0.00392195
cbln17	-0.813903	0.0453521
C3 (8 of 8)	-0.81378	0.0374563
si:ch211-227m13.1	-0.813688	0.000185232
zgc:171506	-0.813637	0.00412596
gucy2g	-0.812945	0.0447872
b3gat3	-0.812912	9.57014e-05
RNF14 (1 of 5)	-0.812303	0.00217604
trappc2l	-0.812025	0.00107269
bach2a	-0.811697	0.00132694
ppp1r3b	-0.811695	0.0129632
BX640512.1	-0.810644	0.00290944
bdkrb1	-0.809962	0.00529294
wdr74	-0.809659	0.00204121
si:zfos-2070c2.4	-0.809492	0.0120212
tmppe	-0.809237	0.0030639
plac8l1	-0.807817	0.00043525
si:dkeyp-38g8.5	-0.807409	0.00103979
dyrk2	-0.807239	0.000419075
acox3	-0.806678	0.008569
fhit	-0.805785	0.0155574
eif4e1c	-0.804925	0.011227
si:ch73-367f21.4	-0.804279	0.00240648
tmem220	-0.80411	0.00377077
dnal4b	-0.802312	0.010017
urah	-0.802203	0.0114675
MFAP4 (10 of 14)	-0.802126	0.0102717
gnl3l	-0.80182	0.00251434
tubb6	-0.801567	0.00973035
TMEM120A (2 of 2)	-0.801231	0.00637344
psmb11	-0.800612	0.00531828
CABZ01073795.1	-0.800289	0.0460826
gckr	-0.800239	0.00268255
si:ch211-237l4.6	-0.800049	0.0440325
PFKFB1 (2 of 2)	-0.799041	0.0275064
dio2	-0.798925	0.000201482
ints5	-0.797936	0.00138239
ugt5b3	-0.797922	5.29367e-05
si:ch211-253b8.2	-0.797784	0.000109498
si:dkey-61f9.1	-0.797499	0.0476824
itln3	-0.797344	0.0389497
nipal4	-0.797094	0.0236159
rpl7l1	-0.796061	0.018867
si:ch211-110e21.4	-0.795115	0.0127193
qtrtd1	-0.794912	0.0331571
manf	-0.794813	0.0156734
ift20	-0.794126	0.000187707
gchfr	-0.793387	0.0223293
tmem88a	-0.793068	0.000952617
dicp1.1	-0.792382	0.0033079
dnph1	-0.79183	0.0281658
si:ch211-103n10.5	-0.791736	0.0245476
nup35	-0.791571	0.00301433
b4galnt2.1	-0.791303	0.00415936
tmem186	-0.790817	0.00429934
si:ch211-189a15.3	-0.790095	0.00195511
zpr1	-0.789448	0.0205175
mogat3a	-0.789349	0.0106793
trmt6	-0.789137	0.0486069
zgc:154058	-0.788978	0.011552
ormdl3	-0.788347	0.018567
MFAP4 (11 of 14)	-0.78718	0.0252317
them4	-0.786438	0.000195506
exoc3l2b	-0.785128	0.00555795
si:ch211-235i11.5	-0.784815	0.000832661
dkc1	-0.783889	0.0427284
pvalb8	-0.783844	0.00891404
hs3st3b1b	-0.781591	0.00220657
gk5	-0.78143	0.000748934
si:ch211-131k2.3	-0.780314	0.0164463
ythdf2	-0.780307	0.00631601
ppm1nb	-0.78025	0.0033079
si:zfos-2372e4.1	-0.779928	0.0379262
top1l	-0.779814	0.0120212
polr2k	-0.779562	0.0105445
PLLP	-0.779498	0.00702861
CR376723.1	-0.779486	0.0308715
naa30	-0.77913	0.000952617
rad51	-0.7791	0.0187094
slc45a4	-0.778437	4.86678e-05
dolk	-0.778012	0.0235602
HBZ	-0.777903	0.049091
cd3eap	-0.777697	0.0199272
slc14a2	-0.777282	0.0136118
EPT1	-0.776512	0.0239711
zmp:0000000612	-0.776158	0.011403
rrp9	-0.775628	0.011552
dph2	-0.775595	0.00268255
DCUN1D3	-0.775474	0.000639861
CUTA	-0.774911	0.00123595
apoa4b.1	-0.773775	0.0202655
dpy19l3	-0.772673	0.0170862
narf	-0.772538	0.00173524
ccka	-0.772455	0.00999233
si:ch211-218p2.3	-0.772086	0.0459446
dnaja1	-0.771451	0.022138
MKRN2OS (2 of 2)	-0.770891	0.0224735
si:ch211-214p16.1	-0.770001	0.000267116
zgc:112263	-0.769848	0.000199874
bag4	-0.769717	4.72909e-05
adnpa	-0.769358	0.00191712
zgc:77748	-0.769131	0.013202
ugt5b4	-0.769063	0.000162753
ADGRF3 (2 of 2)	-0.768906	0.00236709
uqcc2	-0.768845	0.0124439
C5H11orf53 (1 of 2)	-0.76853	0.0406501
CABZ01057159.1	-0.768157	0.0391275
pigo	-0.767788	0.00269979
si:ch211-207j7.2	-0.767495	0.0168411
nop58	-0.767184	0.0317036
si:ch211-96b20.2	-0.766785	0.00103979
gpatch4	-0.766476	0.0141981
BX908792.2	-0.766238	0.026534
FDXACB1	-0.765198	0.0399883
alg2	-0.765	0.000175279
usp1	-0.764936	0.00840684
trbc1	-0.763003	0.0422222
si:dkey-204g14.5	-0.76255	0.00631545
si:dkey-95h12.2	-0.762353	0.019306
abcb10	-0.761169	0.000649041
ddx49	-0.760725	0.0140911
atf7ip2	-0.760557	0.0114359
C1H9orf156	-0.760506	0.00702861
MFAP4 (3 of 14)	-0.759927	0.0387445
nkrf	-0.759318	0.00607046
slc25a44b	-0.759267	0.00685138
ZNF784 (1 of 6)	-0.758562	0.0114609
CR753886.1	-0.758133	0.00821202
C6H1orf74	-0.757972	0.0138957
mettl7a	-0.757388	0.000290583
golt1bb	-0.757228	0.0206309
cst14a.2	-0.757062	0.0126959
mettl3	-0.756532	0.00706535
si:dkey-204g14.4	-0.756171	0.00632901
noa1	-0.75497	0.0202914
slc38a7	-0.754813	0.00421633
zcchc10	-0.754634	0.0118087
si:ch211-173n18.3	-0.753553	0.00243543
atf5b	-0.753491	0.00505381
cx28.9	-0.753415	0.00580526
SLC16A13	-0.753372	0.00201154
si:ch211-119e14.1	-0.753026	0.000232155
glipr2l	-0.751554	0.0141953
b3gnt7l	-0.75138	0.0343921
plekha8	-0.75068	0.00541201
si:dkey-250d21.1	-0.750399	0.0439054
C9H2orf76	-0.749738	0.0231383
si:ch211-286c4.6	-0.749586	0.0339362
dusp12	-0.749041	0.0042487
MSANTD2	-0.748558	0.0077695
si:dkeyp-120h9.1	-0.747674	0.00166937
si:dkey-177p2.6	-0.747629	0.035097
CR457462.1	-0.747208	0.000339549
si:dkey-260j18.2	-0.747059	0.000182887
agpat9l	-0.746876	0.0426114
dpys	-0.745963	0.0239934
cdkn3	-0.74508	0.00926792
zgc:195282	-0.744821	0.0116086
cnr2	-0.744664	0.0387709
trim35-28	-0.744649	0.00116035
phospho2	-0.744238	0.00479401
nxt2	-0.743886	0.0151959
si:ch211-201h21.5	-0.743709	0.00255444
RETSAT (2 of 2)	-0.743433	0.00646773
pop4	-0.743289	0.00488373
si:dkey-78a14.4	-0.742999	0.00395925
skp2	-0.742702	0.00557195
sult3st2	-0.742514	0.00158712
gtf2h3	-0.741351	0.0042932
sord	-0.741314	0.0126235
usp49	-0.740057	0.0243323
cmc2	-0.739368	0.0138785
gnl3	-0.737863	0.025201
ugt1ab	-0.737859	0.00755536
mrpl46	-0.735482	0.00279555
mmachc	-0.734226	0.0397995
si:ch73-206d17.1	-0.734123	0.0305685
si:dkey-58f10.10	-0.733316	0.00522514
klf1	-0.731819	0.0103293
BX908782.1	-0.731045	0.0410718
si:ch211-15d5.11	-0.729748	0.000564352
zgc:162297	-0.72947	0.0408497
si:dkeyp-73b11.8	-0.729409	0.0145315
dhcr24	-0.727157	0.0143814
CU915778.1	-0.726977	0.0227231
uck2a	-0.726963	0.0235916
kera	-0.726945	0.00824055
n6amt2	-0.726937	0.0143894
C10H21orf59	-0.726848	0.0105999
sult3st4	-0.725527	0.0114675
myo7bb	-0.725513	0.0184685
elp6	-0.725016	0.00285421
c1qb	-0.724906	0.0272112
si:ch73-106k19.5	-0.724844	0.0447872
wtap	-0.724647	0.000530515
cst14a.1	-0.724445	0.00731279
alg12	-0.724347	0.00693738
PBLD (1 of 2)	-0.723752	0.0105445
gins2	-0.723677	0.0314829
nkx3.3	-0.72356	0.0484522
tsen2	-0.723014	0.0305326
tmem183a	-0.721023	0.0110663
eepd1	-0.720821	0.0350701
lysmd3	-0.720541	0.00882651
si:dkey-276l13.3	-0.720446	0.0247991
ABHD12B (2 of 2)	-0.72028	0.0273071
cxcr3.2	-0.720203	0.000223958
mettl9	-0.71822	0.00285421
GOLT1A	-0.718042	0.018567
ppp1r3cb	-0.717285	0.00166713
hsd11b1la	-0.716957	0.00960853
tor3a	-0.716444	0.0180444
CU929150.1	-0.716392	0.00542721
sec22ba	-0.716197	0.00219576
MFAP4 (1 of 14)	-0.716147	0.0399883
pcgf1	-0.715909	0.00599939
ska2	-0.715446	0.00136192
qpctla	-0.715201	0.00607046
TRAF3IP3	-0.714716	0.00327903
epas1a	-0.714661	0.00464742
fbxl18	-0.713498	0.00247404
si:dkey-246j7.1	-0.712854	0.0289368
socs5a	-0.712698	0.0160038
slc5a1	-0.711812	0.03413
zgc:194285	-0.711677	0.00260314
crk	-0.711524	0.00205508
degs2	-0.711474	0.00910628
larp7	-0.710886	0.00301077
psmb9a	-0.710876	0.00377077
zgc:110238	-0.710654	0.0159601
rpf1	-0.710571	0.00957213
cd36	-0.710167	0.00740224
riok2	-0.708874	0.0167562
apoba	-0.708844	0.0245476
pcgf6	-0.707871	0.00279903
bambia	-0.707666	0.00102549
arl2	-0.707364	0.00282334
trmt13	-0.706984	0.0227865
lipt1	-0.70642	0.019261
mllt1b	-0.706243	0.014277
gem	-0.705404	0.025118
btr16	-0.705188	0.0127087
zbtb7a	-0.705008	0.0249562
lrrc59	-0.70491	0.0237633
ecsit	-0.704426	0.00436149
ttc32	-0.704008	0.0373584
mrps17	-0.701879	0.00259891
ctu2	-0.701514	0.00203153
znf593	-0.699371	0.0217346
C11H19orf24	-0.699284	0.0057278
ier3ip1	-0.699209	0.00969341
eif1axa	-0.698935	0.026534
crym	-0.698625	0.00135074
snx6	-0.698102	0.017395
grap2a	-0.698002	0.000180241
MRPL55	-0.697704	0.00205508
btr07	-0.697545	0.0196859
zgc:85843	-0.69587	0.0328363
si:ch211-269k10.4	-0.695637	0.0133172
si:ch211-262h13.3	-0.695454	0.0179402
enpp7.2	-0.695439	0.0374296
ppp4cb	-0.694647	0.0399052
C3H16orf72	-0.692554	0.00295882
si:ch211-247l8.10	-0.692303	0.00618992
si:dkey-16n15.6	-0.692029	0.0256651
yrdc	-0.691932	0.00292464
slc35f2l	-0.690758	0.00451077
tmem33	-0.689988	0.0190726
mep1a.2	-0.689854	0.00431553
si:ch211-235m3.5	-0.689831	0.0118073
gpr183a	-0.689743	0.0151684
lypla1	-0.689634	0.00188438
rgn	-0.688845	0.00777639
atp2b1a	-0.688589	0.00366474
ldhd	-0.688488	0.00230723
mgst1.2	-0.688395	0.000554818
si:ch73-340n8.4	-0.688305	0.01006
chac2	-0.687815	0.00283258
wdr89	-0.687677	0.0239934
wdr4	-0.686727	0.0157134
smx5	-0.686725	0.0265353
fabp2	-0.686428	0.0263604
si:dkey-1h24.6	-0.686304	0.0380481
si:dkey-239i20.2	-0.685958	0.00601565
si:dkey-286j15.3	-0.685089	0.0135496
supv3l1	-0.684467	0.00739377
fam136a	-0.684106	0.0036912
cmss1	-0.6841	0.0232692
pin4	-0.683268	0.025712
akirin1	-0.682958	0.00298336
C12H17orf89	-0.682618	0.0235602
trim35-40	-0.681965	0.00347738
lyrm1	-0.680341	0.0410663
slc7a7	-0.680248	0.0328618
slc22a2	-0.680015	0.0354501
C2H7orf25	-0.680014	0.0139435
tcf19l	-0.679286	0.0197728
tsta3	-0.67925	0.000952617
pdzd8	-0.67908	0.00263273
ctssa	-0.678189	0.01434
brf1a	-0.678167	0.0140807
si:dkeyp-15f12.4	-0.678164	0.0442174
orc3	-0.677666	0.00888673
tmem86b	-0.677587	0.0134367
PDILT	-0.677556	0.0121647
tmem168b	-0.677531	0.0249234
cnep1r1	-0.677237	0.00633703
si:dkey-238d18.4	-0.677114	0.00974457
si:ch211-214p16.2	-0.676011	0.00342044
ccnd2a	-0.675998	0.000187707
TESK1 (2 of 2)	-0.675435	0.00545801
angptl6	-0.674578	0.0429519
brms1	-0.674511	0.000177338
rbks	-0.674487	0.00647945
si:dkey-53k12.33	-0.674441	0.0405331
pet100	-0.674129	0.0448906
tmem110	-0.673268	0.00072842
TAF9	-0.672491	0.0138224
si:ch211-69l10.2	-0.672407	0.0318685
si:dkey-236e20.3	-0.672374	0.00977861
gcshb	-0.672261	0.00845784
slc17a9b	-0.672193	0.0329823
si:ch73-343g19.4	-0.671951	0.0329837
COX5B (1 of 3)	-0.671778	0.0383253
slc2a2	-0.670717	0.0328682
ptpn11b	-0.670598	0.0319992
arl2bp	-0.670327	0.0111462
sumo3b	-0.6703	0.0122154
abhd15b	-0.669703	0.0413069
si:dkey-258f14.3	-0.669624	0.0425256
slc13a2	-0.669609	0.00205508
zgc:174895	-0.66909	0.00397786
patz1	-0.668225	0.00209787
KCNIP4	-0.667671	0.00969341
ppp4r2b	-0.667588	0.000319213
polr1e	-0.667268	0.00400406
si:dkey-103j14.5	-0.666113	0.0379696
tm4sf4	-0.666087	0.0494184
zgc:109744	-0.665097	0.000110898
CABZ01041812.1	-0.664647	0.00582706
camk2d1	-0.66454	0.00519171
trmt1	-0.664266	0.0259205
rpa3	-0.664205	0.0311947
zgc:174935	-0.663867	0.0296198
mpeg1.1	-0.663797	0.00643586
si:ch211-214j8.12	-0.662856	0.00960256
LCT (1 of 2)	-0.662224	0.0360052
rpz2	-0.661875	0.00380985
pisd	-0.661642	0.00408441
zgc:86709	-0.661062	0.00694202
gata5	-0.66094	0.0317229
umps	-0.660186	0.0290291
BX537350.1	-0.659774	0.0161865
im:7148292	-0.659444	0.000794367
ltc4s	-0.658492	0.0365207
hspbp1	-0.657905	0.0264
mthfd2	-0.657715	0.0230653
atp11c	-0.657646	0.00605822
MAMDC4	-0.657643	0.0110684
cyp2n13	-0.657161	0.0152583
ctdnep1b	-0.656859	0.0115725
pm20d1.1	-0.655419	0.00512385
ube2kb	-0.655122	0.00106032
timm10	-0.654726	0.0259462
zgc:110410	-0.654598	0.0105314
si:ch211-77g15.32	-0.653954	0.0455175
ufc1	-0.653794	0.0163972
si:ch73-226l13.2	-0.653386	0.00346131
GNPAT (2 of 2)	-0.653157	0.0441306
srpr	-0.652988	0.0331622
arf6a	-0.652653	0.0115089
ugdh	-0.651892	0.000634806
si:ch211-202f5.3	-0.651864	0.0156734
ZNF507 (5 of 11)	-0.650711	0.00908315
alkbh4	-0.650237	0.027736
mgst1.1	-0.649984	0.000295826
psmg3	-0.649291	0.0110841
mrps18b	-0.649229	0.00335436
MRPL52	-0.648945	0.0412387
sptlc2b	-0.648906	0.0320114
CABZ01058646.1	-0.648254	0.0281226
ZNF557	-0.648166	0.0440556
si:dkey-60a16.1	-0.646716	0.00811831
gpx1b	-0.646264	0.0220513
fam175a	-0.64536	0.00124297
CABZ01071911.1	-0.644919	0.00285421
si:ch211-209l18.4	-0.644687	0.0229879
c1qc	-0.644032	0.0441219
nop10	-0.643958	0.0333058
gne	-0.643918	0.0213679
haao	-0.642428	0.00176727
slc48a1b	-0.642347	0.0045469
crfb1	-0.641671	0.00879177
tfb2m	-0.641127	0.00918599
timm50	-0.640969	0.0205335
cyp3c3	-0.640816	0.0453265
b2m	-0.640402	0.0237112
CR293511.2	-0.640312	0.0345043
dusp11	-0.639621	0.0311926
spag1a	-0.639336	0.0129011
taf1b	-0.639168	0.0053408
zgc:194930	-0.638834	0.0484078
tbrg4	-0.63863	0.0223535
rnmtl1a	-0.63789	0.0132765
trabd	-0.637827	0.0427695
dnlz	-0.637461	0.0269421
ENDOD1 (4 of 12)	-0.637449	0.0489381
brd2a	-0.636827	0.00203949
mfsd2aa	-0.636709	0.0275231
rcc1	-0.635981	0.0405331
taf1a	-0.635906	0.0340844
tmco1	-0.635844	0.039343
btr31	-0.635679	0.033241
adprm	-0.63565	0.0199199
klhl18	-0.635478	0.0419043
polr1c	-0.634559	0.0224705
si:ch73-156o22.2	-0.634348	0.0146776
polr3c	-0.63422	0.0195777
ch25hl2	-0.633647	0.0370453
FO834823.1	-0.63264	0.0325412
pik3r3a	-0.632365	0.0276877
kti12	-0.632108	0.026534
C16H8orf76	-0.632009	0.0473096
si:dkeyp-79f4.1	-0.630718	0.0146841
cyb5a	-0.630551	0.00740278
mgme1	-0.630424	0.0330531
tmprss9	-0.629788	0.00778682
si:dkey-165n16.1	-0.629706	0.0144658
JMJD8	-0.629466	0.0240283
nadka	-0.629305	0.0331484
REXO4	-0.629019	0.0301703
timm13	-0.628871	0.00757103
si:ch73-103l1.2	-0.628829	0.0276323
exosc7	-0.628699	0.0321597
si:ch211-165g14.1	-0.62857	0.0186091
CR391944.2	-0.62821	0.0151959
otulina	-0.62802	0.0330295
prpsap2	-0.627462	0.00123595
serpinb1l2	-0.627199	0.0305685
tctex1d2	-0.627062	0.0474681
trmt61a	-0.626612	0.0275133
gprc5c	-0.626548	0.0486766
mrps18c	-0.626275	0.0303372
si:dkey-16i5.8	-0.625934	0.0380219
gpr182	-0.625733	0.0133599
asmt2	-0.625722	0.0224776
gata6	-0.625632	0.0322481
bscl2l	-0.625544	0.0416489
myo1b	-0.625534	0.00268255
tmem223	-0.625321	0.017395
zgc:173548	-0.625251	0.0120212
slc2a11a	-0.625217	0.0326366
pop5	-0.624828	0.0175406
pfdn6	-0.624491	0.0440556
abcb4	-0.623783	0.0317392
txnl4a	-0.623609	0.0153112
med29	-0.62346	0.0396182
polr3f	-0.622898	0.00829093
MCOLN2	-0.622821	0.00971245
fcer1gl	-0.622806	0.0425384
eef2kmt	-0.622317	0.0140584
sptssa	-0.621893	0.0304556
adh8a	-0.62173	0.0398724
adat2	-0.621138	0.0137734
zgc:56585	-0.620588	0.00740278
pank1a	-0.620577	0.0123779
si:ch211-93g23.2	-0.620457	0.0266035
grap2b	-0.620411	0.025544
slc39a5	-0.620404	0.0319417
akip1	-0.620109	0.0105445
slc9a3r1	-0.619774	0.0170477
surf4l	-0.619658	0.0219967
zgc:172121	-0.619475	0.0137861
polg2	-0.618951	0.00430299
cyp2v1	-0.618931	0.0354182
rpp38	-0.618905	0.0128492
NAIF1 (2 of 3)	-0.618806	0.00285421
sec61al2	-0.617408	0.0293792
si:ch211-59o9.10	-0.616533	0.0122506
mrm1	-0.616323	0.0155574
si:dkey-253d23.5	-0.615554	0.0143894
sgpp1	-0.615404	0.00567105
si:dkey-66i24.9	-0.614997	0.00800898
cxcl8b.3	-0.614635	0.0444998
pom121	-0.614585	0.038199
cox11	-0.614389	0.0105445
hsdl1	-0.614373	0.0111926
cbsa	-0.613965	0.0136118
tbc1d19	-0.613956	0.0262176
zgc:92749	-0.613738	0.0238128
tbcc	-0.613542	0.0489841
acsbg2	-0.613517	0.0399052
HTRA2 (2 of 24)	-0.613436	0.0353679
akirin2	-0.613317	0.0197195
polr2j	-0.612998	0.0249562
hsd17b2	-0.612995	0.0191416
imp3	-0.612885	0.00317523
LAPTM5	-0.612799	0.0122506
si:dkey-236e20.1	-0.612232	0.0402372
psmb10	-0.611951	0.00378963
accs	-0.611883	0.00218489
stmn1a	-0.611702	0.0324198
THAP6 (2 of 2)	-0.610855	0.0212603
ccne1	-0.610702	0.0444155
dtd2	-0.610619	0.0329837
bcs1l	-0.610282	0.0143886
ABHD12B (1 of 2)	-0.610228	0.0219901
CABZ01049925.1	-0.609717	0.025273
dio1	-0.609595	0.00690933
cyb5b	-0.609296	0.00829093
apoc2	-0.608703	0.0320687
mmgt1	-0.608692	0.0393483
mthfr	-0.60853	0.000246149
FQ311892.2	-0.608458	0.0390746
si:dkey-237j10.2	-0.607907	0.0288805
exosc4	-0.607879	0.0194613
cdk13	-0.607727	0.0429365
gna13a	-0.607317	0.0033079
asnsd1	-0.607195	0.00601565
lipt2	-0.606889	0.00921078
nhp2	-0.606386	0.0276788
tes	-0.606257	0.0129248
C24H8orf33	-0.605802	0.0354131
mxd	-0.605566	0.0170976
synj2bp	-0.604779	0.00914543
lgals9l1	-0.604644	0.0123685
im:7154473	-0.60461	0.00899299
C7orf43	-0.604542	0.0122874
fam206a	-0.604362	0.0336121
tmem263	-0.604346	0.00111237
degs1	-0.603862	0.023528
haus3	-0.60381	0.0386783
adra1bb	-0.603117	0.0123656
dynll1	-0.6029	0.0399883
homezb	-0.602797	0.00664713
comta	-0.602602	0.0181239
glt8d1	-0.602388	0.0211168
bcl7a	-0.602073	0.00497362
stk24a	-0.601867	0.0140584
tor1l3	-0.601509	0.0207688
si:ch211-127i16.2	-0.601476	0.0142492
ifit16	-0.601127	0.0110919
spred2a	-0.600765	0.00301941
zgc:158564	-0.600519	0.00265686
mtg1	-0.600316	0.0227865
xbp1	-0.599932	0.0211168
ppie	-0.599474	0.0495153
myo1hb	-0.599014	0.0218658
ugt8	-0.598824	0.0170509
gpr161	-0.598545	0.0267341
papd7	-0.597898	0.0352909
alkbh2	-0.597715	0.000407692
zgc:77651	-0.597258	0.0380946
trim47	-0.596863	0.010017
ebna1bp2	-0.59624	0.00879177
khk	-0.596111	0.0203069
tbp	-0.595687	0.00290946
pcbd1	-0.595359	0.0409133
dhrs3b	-0.595176	0.000740825
TMEM150B	-0.595128	0.0136118
si:ch211-213a13.1	-0.595017	0.0163513
ing5b	-0.594943	0.0102697
utp3	-0.594053	0.0186822
rab44	-0.59295	0.010953
C3H16orf13	-0.592938	5.60464e-05
mphosph6	-0.592937	0.0323181
triqk	-0.592598	0.00170915
dhrs12	-0.592499	0.000105
ppp1r26	-0.59233	0.0242228
bco1	-0.591668	0.0226845
nol7	-0.591526	0.0273574
jade3	-0.590916	0.0200903
mis12	-0.590717	0.019306
TIMM22	-0.590446	0.0305326
alox5ap	-0.589236	0.0465447
ube2t	-0.588905	0.0361846
zgc:123010	-0.588482	0.0267341
surf2	-0.588262	0.0189101
bud31	-0.587883	0.0314613
cyp2j20	-0.587732	0.00515541
myca	-0.587615	0.0435608
mettl21a	-0.58736	0.0491463
slc35e3	-0.587305	0.0134161
prmt1	-0.587037	0.0168384
dus1l	-0.58688	0.0348064
trmt61b	-0.586869	0.0345603
tm4sf5	-0.586149	0.00647495
atad5b	-0.586112	0.00265219
rhogc	-0.585937	0.0204042
si:ch73-257c13.2	-0.585659	0.00123595
oraov1	-0.584796	0.00670219
hint2	-0.584226	0.0416504
fbxl14a	-0.584029	0.00859807
zgc:66443	-0.58401	0.0229436
cptp	-0.583668	0.0143886
si:dkey-11e23.4	-0.583435	0.0136511
rtca	-0.583433	0.0405331
ergic1	-0.58234	0.0203368
psmd10	-0.582241	0.0375418
tmem69	-0.582028	0.034107
defbl1	-0.581409	0.0227677
b3gnt3	-0.581338	0.0294488
emc3	-0.581213	0.00187909
exoc3l1	-0.580297	0.0302119
pnp4a	-0.580284	0.0303919
si:dkey-197c15.6	-0.580255	0.00501616
naa50	-0.580143	0.00921176
FTL (1 of 2)	-0.580001	0.0181239
si:dkey-36i7.3	-0.579487	0.0152582
mmrn2b	-0.57843	0.0320026
srfbp1	-0.578293	0.0314613
dpm2	-0.578168	0.0229984
arcn1a	-0.577741	0.00743419
cyp2p8	-0.576827	0.0137734
hsd17b12b	-0.576742	0.00362964
hspe1	-0.576577	0.0179824
mars2	-0.576409	0.0188134
med21	-0.57631	0.0222914
bcl7ba	-0.575756	0.00840684
tha1	-0.575064	0.0154528
zgc:113030	-0.57484	0.0173714
snupn	-0.57477	0.0183327
adamts9	-0.573823	0.0399786
pgrmc1	-0.573761	0.0267738
ergic3	-0.573684	0.0251813
tefm	-0.573617	0.0123052
pank1b	-0.57344	0.0298492
llph	-0.573303	0.0266537
tp53rk	-0.57301	0.0236287
mhc1zja	-0.572976	0.0151785
calml4a	-0.572919	0.0459924
zgc:154006	-0.572684	0.0208401
snrpe	-0.57189	0.0336046
si:dkey-253d23.7	-0.571878	0.00101947
fam26e.1	-0.571854	0.0392069
psmb8	-0.571461	0.0461548
ugt5a2	-0.571065	0.0110919
dnajc5ga	-0.57095	0.0308143
unc45a	-0.570611	0.0439855
fto	-0.568899	0.0102777
dda1	-0.568788	0.0265353
amt	-0.568234	0.0110841
kctd6b	-0.568121	0.00886961
gclm	-0.567992	0.0104791
scarf1	-0.567956	0.00872761
dhrs7b	-0.567149	0.0252326
ppp4ca	-0.566648	0.00888673
notchl	-0.566392	0.000180241
emc9	-0.566199	0.0154528
gmfb	-0.565929	0.00966488
RGS14 (2 of 2)	-0.565804	0.0147456
si:ch73-138e16.7	-0.565796	0.0329837
kbtbd2	-0.565771	0.00346504
mpv17	-0.565643	0.00812059
gfer	-0.565425	0.00582706
akr1a1a	-0.565352	0.016903
si:ch211-89o9.6	-0.565301	0.00673793
arl5a	-0.56485	0.0245447
thoc7	-0.564834	0.0235775
si:dkeyp-82a1.6	-0.564591	0.0101421
bbs5	-0.564294	0.0295227
tmem97	-0.56427	0.0385476
derl2	-0.564213	0.0144817
orc6	-0.564009	0.0453521
ccbl1	-0.563637	0.00545801
pura	-0.563569	0.0119958
dr1	-0.561361	0.00462173
tnfaip1	-0.561251	0.0265353
ralgapa2	-0.560461	0.0288908
ppp4r2a	-0.560361	0.000749058
pon1	-0.560201	0.0446866
gstm	-0.560086	0.00914533
sult6b1	-0.559887	0.0395127
nit2	-0.559714	0.0105445
myclb	-0.559705	0.0125434
etnppl	-0.559582	0.0137084
skap1	-0.557739	0.0119579
mrps15	-0.557657	0.0447215
nfe2l3	-0.557385	0.0105445
lmo4a	-0.556429	0.000691689
HELZ2 (2 of 3)	-0.556315	0.0305685
si:ch1073-228h2.2	-0.555829	0.0455048
si:dkeyp-113d7.1	-0.555706	0.0277546
FO704710.3	-0.553942	0.0263588
pgp	-0.553881	0.0350701
POLR2M	-0.553732	0.0126035
c1galt1b	-0.553443	0.00382891
nde1	-0.553434	0.0374279
alg11	-0.552318	0.000303992
slbp	-0.552	0.0295984
si:ch211-198p11.6	-0.551637	0.0317392
gnaia	-0.551311	0.00983382
npm3	-0.551186	0.0306661
tab3	-0.550589	0.0265183
dctn5	-0.550558	0.00967634
mrps28	-0.550372	0.0489317
tex9	-0.550025	0.00046986
calm2b	-0.549993	0.0108018
ptenb	-0.549812	0.0275064
higd1a	-0.549709	0.0482383
pex11a	-0.549441	0.0239711
oxsr1a	-0.549237	0.0200954
mtfr1l	-0.548828	0.0157622
zgc:153993	-0.548567	0.0142655
fitm2	-0.548216	0.0228977
ier5l	-0.547863	0.0261689
cyp2ad3	-0.547617	0.0348188
wdr55	-0.54703	0.0186698
rabl3	-0.546838	0.0150211
fzd8a	-0.546472	0.0372926
ccdc126	-0.546166	0.00279555
trub1	-0.546044	0.0242143
vps36	-0.546029	0.00138468
abcc2	-0.545902	0.0152552
urb2	-0.545774	0.0457915
si:dkey-1b17.3	-0.545334	0.0137734
pnp6	-0.545309	0.041861
si:dkey-183c16.7	-0.545207	0.0159634
grpel1	-0.544966	0.00348867
ube2g1a	-0.544878	0.00712237
ipmka	-0.544687	0.0470047
E2F2	-0.543788	0.0421312
zgc:162356	-0.543052	0.00631545
wdr12	-0.542243	0.0406484
si:dkey-93h22.7	-0.54216	0.0459924
ftr82	-0.542147	0.0132314
as3mt	-0.541739	0.0275064
fam151b	-0.541689	0.0440946
grsf1	-0.541326	0.0187616
MEPCE (1 of 2)	-0.540877	0.0380636
rnf139	-0.540507	0.00428927
sult3st1	-0.540502	0.035583
mapk6	-0.540291	0.00664741
si:dkey-172j4.3	-0.539626	0.044227
emc8	-0.538767	0.0062019
fahd1	-0.538735	0.0123052
gcsha	-0.538681	0.0470556
si:ch73-80e5.2	-0.53861	0.0305931
alkbh6	-0.538236	0.0265924
pias4a	-0.538231	0.00531224
slc35e1	-0.5382	0.000423913
stx3a	-0.537807	0.0428715
tmed5	-0.537742	0.0285626
gtf2a2	-0.537524	0.0183069
spata2	-0.537299	0.039677
lsm1	-0.53727	0.0177398
ube2s	-0.536822	0.00103936
copz1	-0.536781	0.0205335
nt5dc1	-0.536672	0.0426898
timm23	-0.536662	0.00729802
ydjc	-0.535874	0.0479958
ykt6	-0.535722	0.0165513
cdipt	-0.534937	0.00326534
calr	-0.534671	0.0158598
zdhhc5a	-0.534635	0.0140425
dpp4	-0.534622	0.0462166
ugt5b2	-0.533388	0.0292281
msxc	-0.532878	0.0347873
C19H6orf47	-0.532736	0.00570364
fbxo45	-0.532452	0.0205428
gng5	-0.532374	0.0477409
coro1a	-0.53223	0.00319391
ccdc6b	-0.531581	0.0318753
cd74b	-0.531533	0.0364183
ugt5c3	-0.531283	0.00966488
naa15b	-0.529757	0.0441747
rnf41	-0.529689	0.000952735
mtpap	-0.529342	0.0292653
commd3	-0.52907	0.0448937
ccdc51	-0.52887	0.00900869
abhd10b	-0.528341	0.0329837
C23H20orf24	-0.527707	0.0307829
eps8l3	-0.52654	0.0329365
kcnj2a	-0.526326	0.0218658
usf2	-0.526319	0.0258258
erap1a	-0.52631	0.00607046
gkup	-0.52573	0.000906409
C8H22orf39	-0.52546	0.0447872
gsc	-0.52467	0.0339362
hspb8	-0.522855	0.030961
rybpb	-0.522659	0.000124233
mrps18a	-0.522281	0.0224433
tomm22	-0.522227	0.0273574
gemin8	-0.522179	0.0194497
hexim1	-0.521853	0.00584005
RAB11FIP2	-0.521358	0.0336749
C11H19orf25	-0.520857	0.0147078
piga	-0.520749	0.0302637
slc25a22	-0.520661	0.0328204
metrn	-0.52065	0.0154528
rnf126	-0.520605	0.0303389
cdkn1ca	-0.520099	0.0108311
ppp1r11	-0.519987	0.0176484
kbtbd8	-0.51975	0.00249738
snapc3	-0.519296	0.020305
mtp	-0.518604	0.049432
si:ch211-213a13.2	-0.518302	0.00103964
PAOX	-0.518001	0.0232844
mrpl21	-0.517832	0.0393552
sft2d1	-0.51768	0.00566436
aplnrb	-0.517517	0.0268183
mef2bnb	-0.517066	0.0418348
snip1	-0.516594	0.0106501
GPR89A	-0.516282	0.00594467
def8	-0.516281	0.0102782
chst10	-0.515117	0.0266537
xrcc3	-0.514553	0.0292495
traf7	-0.513284	0.00239797
sh3bgrl3	-0.513135	0.0166231
zbtb1	-0.5129	0.00376966
zbtb3	-0.512276	0.0245476
rpz5	-0.511544	0.00859824
ifi35	-0.511211	0.00528048
ssr4	-0.510711	0.0487622
prkacba	-0.51063	0.0249416
rabif	-0.510311	0.0237257
magoh	-0.510137	0.0366869
cpsf4	-0.510044	0.0203712
b3gnt2l	-0.510042	0.0252149
rab34a	-0.509851	0.045354
kdelr2a	-0.509663	0.008248
vaspa	-0.50955	0.00188785
C9H2orf47	-0.508834	0.0274653
mboat7	-0.508209	0.00880048
acat2	-0.507699	0.0435608
cobl	-0.507525	0.0193068
mrpl43	-0.507474	0.0114675
commd7	-0.507046	0.0462943
ubiad1	-0.506823	0.0390666
atrip	-0.506785	0.0482464
tbl2	-0.506608	0.0418762
mrpl3	-0.506425	0.0138785
si:dkey-44g23.11	-0.506233	0.0412412
tbc1d10b	-0.506029	0.0108018
gabpb2a	-0.505621	0.0329837
fmo5	-0.505593	0.00239797
txlna	-0.505332	0.00205508
snx5	-0.505014	0.00516318
fbxw2	-0.504809	0.0121229
cnpy2	-0.504566	0.0471536
rnf145b	-0.504477	0.000467589
tfdp1a	-0.504434	0.03122
slc22a18	-0.504348	0.00364591
dckl1b	-0.503983	0.020599
mrps30	-0.503763	0.0424587
mrpl17	-0.503485	0.0265872
thumpd3	-0.503439	0.0326366
rfxank	-0.50338	0.0325385
rbpja	-0.503321	0.00106157
robo4	-0.502561	0.047101
zgc:114130	-0.502317	0.0396861
fbxl7	-0.501993	0.0272046
mcat	-0.501955	0.0223014
golt1ba	-0.501148	0.0416386
zgc:174563	-0.501084	0.0429758
rer1	-0.501046	0.00593498
flj11011l	-0.500911	0.0149095
tdg.1	-0.500787	0.0328052
alox12	-0.500581	0.0255991
zgc:174697	-0.499685	0.0125657
sphk2	-0.499246	0.0336749
dhrs3a	-0.499077	0.0340189
si:dkey-56m19.5	-0.498807	0.0453539
si:ch211-235f12.2	-0.498762	0.0298492
rbfa	-0.498694	0.0295005
cnih1	-0.498666	0.039343
nipa2	-0.498532	0.00888673
ppapdc1b	-0.498413	0.0329837
kctd12.2	-0.497774	0.00624437
ppp1r18	-0.497324	0.0174335
puf60a	-0.496664	0.047101
lysmd1	-0.49649	0.0242228
cbx8b	-0.496319	0.0218079
hmbsa	-0.495186	0.0204386
znf646p	-0.494638	0.0268183
ap1ar	-0.494076	0.0131018
spata13	-0.493986	0.0329739
wrb	-0.493353	0.0045469
zgc:113348	-0.492384	0.0346718
sub1a	-0.492225	0.0380636
psmg1	-0.491222	0.0284809
tnfrsf1a	-0.490343	0.0204995
vps26a	-0.490218	0.0031155
ndc1	-0.489081	0.0323771
wu:fe05a04	-0.488565	0.011068
arpc1b	-0.488362	0.00628286
ppat	-0.486867	0.0289511
MRPL49	-0.486143	0.00443496
rras	-0.485847	0.0236159
clp1	-0.48565	0.0385476
tgfb1b	-0.484026	0.00527568
cycsb	-0.483898	0.0476594
foxa3	-0.48385	0.0288908
vegfc	-0.483651	0.0146333
aldh2.2	-0.483225	0.0145225
FGD4 (1 of 2)	-0.483218	0.0219994
cab39l1	-0.482983	0.011552
tmem165	-0.482145	0.0312329
lipea	-0.481451	0.00936044
ccdc61	-0.481311	0.0114278
chpt1	-0.480594	0.0316955
stx16	-0.479555	0.010453
eefsec	-0.479542	0.011299
ticam1	-0.4793	0.0494757
si:dkey-16n15.3	-0.478941	0.0249234
myct1a	-0.478771	0.0315708
snx18b	-0.478554	0.00953607
hmga1b	-0.478237	0.0496977
rnf130	-0.478227	0.0322755
tspo	-0.477889	0.0230203
rnaseh1	-0.477731	0.0279433
hmbsb	-0.476916	0.049954
dgcr8	-0.476769	0.0201155
crkl	-0.476407	0.0199272
BX248122.1	-0.475774	0.0331188
trnau1apa	-0.475072	0.0187437
pdgfaa	-0.474787	0.0336749
sigmar1	-0.474674	0.0233544
thoc6	-0.47438	0.0371845
agmo	-0.473994	0.0195902
rwdd	-0.473451	0.00888261
coa7	-0.473225	0.0487511
galt	-0.473043	0.00777639
yaf2	-0.472526	0.0263617
slc35b3	-0.472117	0.0380239
gde1	-0.471608	0.0219694
hprt1	-0.471605	0.0265353
si:ch73-308m11.1	-0.471351	0.0375867
ano5b	-0.470057	0.00909769
vmp1	-0.469968	0.0114359
phf12b	-0.469529	0.0149095
fam3c	-0.46897	0.0039557
gpd1b	-0.468942	0.0327344
fzd2	-0.468905	0.00616499
efhd2	-0.468783	0.0142492
ankrd40	-0.467458	0.0305685
ywhah	-0.467261	0.0287114
thg1l	-0.467023	0.023194
gpn3	-0.466179	0.0410928
tex261	-0.466167	0.0206309
si:ch211-71m22.1	-0.465988	0.0465401
rae1	-0.465746	0.027946
slc47a1	-0.464883	0.0467225
si:dkey-10c21.1	-0.464449	0.048739
plrg1	-0.464131	0.0339362
rnf181	-0.464038	0.0236159
C5H9orf85	-0.463501	0.0087482
rnf6	-0.462823	0.00379443
CR354540.1	-0.462101	0.0255529
themis2	-0.461787	0.0061605
mcee	-0.460977	0.00864253
phyh	-0.460672	0.0294979
gbp1	-0.459083	0.0438447
EIF1B	-0.458981	0.0158191
slc35b1	-0.458855	0.0309517
dcun1d1	-0.458643	0.00774407
tarbp2	-0.458436	0.0104466
si:dkey-183p4.10	-0.458043	0.0498581
si:dkey-1b17.11	-0.457675	0.0428708
fah	-0.457507	0.0208401
C11H3orf14	-0.457158	0.0440471
zgpat	-0.456573	0.0115508
elmod2	-0.455753	0.0159944
fam96b	-0.455378	0.0227579
rab6a	-0.454757	0.0323241
senp3a	-0.454098	0.0226409
myl2b	-0.454062	0.0474444
gucd1	-0.453218	0.021694
ubac2	-0.452738	0.0163972
uba3	-0.45241	0.0386307
rpp21	-0.452225	0.0478573
hnrnpc	-0.452107	0.0457915
pex13	-0.452033	0.0024653
ppip5k1b	-0.451544	0.0444882
tmed3	-0.451535	0.0298537
si:ch211-137i24.14	-0.450858	0.0391275
im:7140055	-0.450556	0.0393483
rabggtb	-0.450509	0.00106157
vps26b	-0.450384	0.0315154
b4galt6	-0.450299	0.0495153
C11H6orf120	-0.45013	0.0455521
commd6	-0.449714	0.0298539
si:ch211-210c8.6	-0.448956	0.0281833
tram1	-0.448574	0.0426599
akr7a3	-0.448428	0.0151959
hacd3	-0.448211	0.00594467
si:ch211-222l21.1	-0.448068	0.0297292
si:dkey-242e21.4	-0.448002	0.0151941
exosc9	-0.447338	0.0407246
ndor1	-0.447052	0.0486069
pcdh10b	-0.446984	0.0135201
gtf2e1	-0.44668	0.00971245
wdr82	-0.446631	0.0429519
gltpa	-0.446523	0.0486069
ptpn9b	-0.445781	0.0384436
ZBTB39	-0.445182	0.0440125
irf2a	-0.444992	0.0422788
tp53	-0.444687	0.0120599
l2hgdh	-0.444431	0.0391275
CASKIN1 (1 of 2)	-0.44386	0.00355211
dnajb12a	-0.443039	0.0154699
nfe2l1b	-0.442925	0.0179479
thtpa	-0.442889	0.0127897
snap29	-0.442001	0.0107441
calm2a	-0.441893	0.0373018
PLIN3	-0.441414	0.0460727
lyz	-0.441281	0.0485392
mrps22	-0.440759	0.0221395
haus6	-0.440595	0.0255882
nrarpa	-0.440333	0.0324773
rap1aa	-0.439612	0.0201202
usp7	-0.439428	0.0121647
gmip	-0.438865	0.0187217
gorab	-0.43867	0.040119
faah2a	-0.43823	0.0201966
aldh16a1	-0.437917	0.0411349
dera	-0.437492	0.0199199
clic1	-0.437448	0.00134536
lemd3	-0.437328	0.0393004
FERMT3 (2 of 2)	-0.436776	0.0367456
slc25a27	-0.435832	0.0273574
cpsf5	-0.435505	0.0228853
senp5	-0.435433	0.0423342
uggt1	-0.435166	0.00774787
si:ch73-109d9.2	-0.435131	0.046836
dis3l2	-0.434403	0.0284375
polb	-0.434216	0.0390382
dcps	-0.433438	0.035748
def6a	-0.432323	0.0299389
pik3r2	-0.432129	0.0137734
snai1a	-0.430119	0.029525
fam49bb	-0.429666	0.0188561
cbx6a	-0.428431	0.0203069
si:dkey-73n8.3	-0.427555	0.0225531
TIMM21	-0.42712	0.0396089
MAD2L1BP	-0.426458	0.023271
cdca4	-0.425386	0.0302134
ZNF518A	-0.42502	0.0133383
kirrela	-0.42442	0.0380239
ppm1ab	-0.423842	0.0201777
adnpb	-0.423682	0.0168178
pitpnb	-0.422445	0.0429519
si:ch73-289h5.3	-0.421963	0.0374251
crabp2a	-0.418551	0.0453798
cx43.4	-0.417559	0.0336356
rnf145a	-0.417319	0.0495818
btk	-0.416964	0.0406617
kif1bp	-0.416124	0.0368073
mrpl15	-0.415909	0.0308865
nedd8l	-0.415118	0.0381
sec62	-0.41503	0.0249562
st6galnac	-0.41454	0.0268612
prpf38a	-0.412443	0.0327802
rcn2	-0.412438	0.0488082
psme3	-0.412271	0.049288
C18H15orf38	-0.41227	0.0273574
gnal2	-0.41207	0.0350125
fam8a1	-0.411824	0.0354951
usp12a	-0.411539	0.0483689
tmem243b	-0.411431	0.0284032
mapre1a	-0.411084	0.0399171
kmo	-0.410515	0.0491969
apex2	-0.409141	0.0176484
qdpra	-0.408258	0.0340844
ndufa10	-0.408089	0.0393068
txlng	-0.407617	0.0371845
rap2c	-0.407364	0.00267043
dgat1b	-0.407273	0.0219913
fpgs	-0.405947	0.0320114
rpz4	-0.405456	0.0386307
si:dkey-7o6.3	-0.405043	0.0380481
sdf2	-0.404064	0.0341747
ube2d2	-0.403284	0.0386307
erlec1	-0.402683	0.0405331
BX530097.1	-0.401585	0.0195405
tmem245	-0.40106	0.0179479
clptm1l	-0.399568	0.0479768
pex3	-0.39819	0.0404438
golga1	-0.396944	0.0167562
terf1	-0.392659	0.0404989
phb2b	-0.392562	0.027028
fscn1a	-0.391231	0.0412906
gatb	-0.391082	0.0292653
ctdnep1a	-0.390407	0.011299
grna	-0.39014	0.0254646
ywhaqa	-0.388696	0.0273574
sec63	-0.388509	0.0392613
tor2a	-0.387065	0.0178725
wdr32	-0.382129	0.0303988
anapc5	-0.381179	0.0316955
pex5	-0.380236	0.0366869
dtnbp1a	-0.379112	0.0438447
spopla	-0.375848	0.0444882
rab18b	-0.375083	0.0354951
cbr1l	-0.374493	0.039677
hdac3	-0.374012	0.0146841
gosr2	-0.372969	0.0395818
atp6v0b	-0.372869	0.00510443
h2afy	-0.372769	0.0131343
trim13	-0.37252	0.0338029
pdap1a	-0.371936	0.0362442
pyroxd2	-0.371844	0.00584981
dedd	-0.371816	0.0298492
msl2a	-0.370385	0.0300686
ap1s2	-0.370284	0.0361846
auh	-0.369522	0.0176908
ublcp1	-0.369465	0.0419171
rbm7	-0.368059	0.0267341
ctnnbip1	-0.36647	0.0285479
C20H12orf57	-0.366373	0.0491148
drg2	-0.364276	0.0272508
cdk7	-0.36014	0.011552
trim8b	-0.357631	0.0158561
glceb	-0.35639	0.00895914
CTBP1	-0.356301	0.0131018
tm9sf3	-0.356215	0.0443481
ranbp1	-0.355313	0.049954
ptp4a2a	-0.355245	0.0306787
si:dkey-77f5.7	-0.353081	0.0460678
shmt1	-0.351487	0.0266537
syk	-0.350525	0.00969341
ap1g2	-0.349388	0.0383253
usp3	-0.349284	0.0444998
cbr1	-0.348515	0.0467018
cyb5r3	-0.347135	0.038199
atad1b	-0.343936	0.033977
cbwd	-0.343559	0.0275064
prkag1	-0.343173	0.00574529
osr1	-0.341885	0.0453265
dnajc5gb	-0.341641	0.0305815
macrod1	-0.340234	0.0386333
arpc5a	-0.339594	0.0365655
adck5	-0.339055	0.046261
si:dkeyp-84f3.5	-0.338897	0.0204042
slc39a9	-0.338747	0.0329426
actl6a	-0.338707	0.0199064
arcn1b	-0.338434	0.0466554
slc35c2	-0.338377	0.0447523
si:dkey-77f17.1	-0.334275	0.0319329
mief1	-0.334166	0.0367456
arhgap12a	-0.33202	0.0404438
zbtb2b	-0.331119	0.0381
CCDC71	-0.330322	0.0476876
ythdf1	-0.325345	0.0446478
TMEM87A	-0.324851	0.0451556
ccz1	-0.322128	0.0426433
rab30	-0.31644	0.0329823
tecrb	-0.315382	0.0495153
mbd1b	-0.312674	0.025273
flrt3	-0.307991	0.0151959
znf770	-0.306964	0.0347873
hibch	-0.306623	0.0268511
tango2	-0.298858	0.0411349
psme1	-0.288422	0.00871176
yrk	-0.287138	0.0333851
sh3bgrl	-0.28512	0.0336749
tbc1d2b	-0.277489	0.0477409
erlin1	-0.273636	0.0315227
kat8	-0.27295	0.0444155
mtch2	-0.270988	0.0398685
nlk1	-0.261439	0.0341826
galnt11	-0.259014	0.039314
tmem259	-0.249235	0.0440471
pwwp2b	0.249554	0.049288
nucb1	0.272503	0.048641
cry1a	0.273529	0.0275812
igf2bp2b	0.285568	0.0179824
ppp1caa	0.285641	0.0375445
supt5h	0.286387	0.0203368
rnf2	0.289115	0.0412457
cct6a	0.29297	0.0234144
brd8	0.295324	0.0272508
ipo11	0.297292	0.0399895
sucla2	0.298516	0.0486766
TPP2	0.301177	0.0388013
slc27a1a	0.302924	0.0250797
gltscr2	0.303128	0.0329823
mut	0.30939	0.0494725
ik	0.312731	0.0395272
usp25	0.313384	0.0224735
gkap1	0.313567	0.00601565
txnl1	0.313928	0.0336356
chchd3a	0.316806	0.0389982
dync1i2a	0.326565	0.0320026
paip1	0.32877	0.0349618
zmynd11	0.329591	0.0469285
rbm18	0.330594	0.0487622
capn1a	0.331394	0.0176944
eif3s6ip	0.334965	0.0469285
creb1a	0.336363	0.0456189
wwp2	0.336722	0.0288223
hibadha	0.337396	0.0336749
mlf2	0.338133	0.0043234
pdpk1b	0.339239	0.0239015
ADAMTSL5	0.341645	0.0483689
st5	0.342003	0.038858
cct8	0.343596	0.0154734
rnf10	0.34445	0.0366497
stau1	0.34447	0.0300519
stub1	0.349175	0.016903
si:dkeyp-117b8.4	0.35207	0.0361846
hipk3a	0.352173	0.0370412
rab5aa	0.352727	0.0434681
dctn4	0.354179	0.0332209
MMADHC (2 of 2)	0.354716	0.0400064
zgc:77849	0.354867	0.0108321
plxnb1a	0.355779	0.0393068
tbc1d25	0.356638	0.0414067
scara3	0.356987	0.0339362
hspa4b	0.359058	0.0496977
pias1b	0.359145	0.045167
ttc7b	0.359665	0.0476524
kidins220b	0.361893	0.0155786
abcc1	0.362455	0.0261805
cnppd1	0.364274	0.0228977
rprd2b	0.364457	0.0466025
FBXO38	0.364666	0.0334026
tpd52l2a	0.364722	0.0465991
ptprk	0.366666	0.0348615
tax1bp1b	0.367826	0.0326366
smg8	0.370459	0.0456218
vps16	0.3708	0.0440107
kal1b	0.371917	0.0341747
hnrnph1	0.372357	0.0494112
tbl1xr1a	0.373266	0.0340276
ist1	0.374867	0.0298958
FOXK2 (1 of 2)	0.379025	0.0261877
ino80db	0.382219	0.0477892
herpud2	0.38414	0.00285421
pkn2	0.38437	0.039343
olfml3a	0.384649	0.0348188
cachd1	0.38481	0.0228977
sema6d	0.385553	0.0399883
pdcd6ip	0.386205	0.0199199
fh	0.387836	0.0202309
ktn1	0.388449	0.0368476
TACC2	0.392626	0.0149359
tbc1d5	0.393537	0.0473188
psd3l	0.393635	0.0188561
phc2b	0.393704	0.0389497
tanc1a	0.394278	0.0169902
clu	0.397772	0.0427695
prickle1b	0.397801	0.0441219
LRRC2	0.39785	0.0407379
rasl12	0.399946	0.0487622
bod1l1	0.400149	0.0100105
pik3c3	0.4011	0.0449431
rufy2	0.401332	0.0444998
eef1a1l1	0.401374	0.0118073
si:dkey-276j7.1	0.402644	0.0168258
tcp1	0.402841	0.0364022
sin3aa	0.40523	0.0249562
rgmb	0.405486	0.0488591
eif3s10	0.405797	0.026671
nktr	0.407312	0.0432808
strumpellin	0.407521	0.0181635
loxl2b	0.407609	0.0402194
cep85	0.409105	0.0252317
taf2	0.409891	0.0412412
rhbdf1b	0.410171	0.0406238
fgfr2	0.410558	0.0319441
cog3	0.410564	0.00803182
arl13b	0.410647	0.0429049
ephb3a	0.410916	0.0249234
tmf1	0.412276	0.0447831
rad23ab	0.412333	0.00960773
ndfip1l	0.419324	0.0224561
ctr9	0.419336	0.00443496
slu7	0.419526	0.0122009
LIPC (2 of 2)	0.419781	0.0154884
postnb	0.421628	0.026534
rictora	0.421832	0.0122506
lactb	0.423543	0.0498473
casp3a	0.424457	0.0229984
AEBP1 (1 of 2)	0.427746	0.0359611
nckipsd	0.427995	0.0267738
kat5b	0.428155	0.0398724
gtpbp4	0.429083	0.000446084
rsf1b.1	0.42923	0.000389658
snx4	0.429516	0.0142655
arhgef28	0.430521	0.04151
tox	0.431209	0.0121587
si:ch73-252i11.3	0.431348	0.0458509
thada	0.431754	0.0114
ift46	0.432439	0.0305931
ctdsp1	0.434262	0.0181798
mmp14a	0.435885	0.0225643
CABZ01054405.1	0.436626	0.0388717
thbs4b	0.436887	0.0329837
hltf	0.436901	0.0111462
mysm1	0.43714	0.0375751
hrasb	0.43779	0.0159634
ufd1l	0.438056	0.0209528
mntb	0.438988	0.0329837
sfswap	0.439338	0.00888673
cpxm1a	0.439357	0.0329823
gpank1	0.439711	0.0454657
ppm1la	0.44058	0.0367456
meis2a	0.44108	0.0320114
srpk2	0.442055	0.0396457
kdm7ab	0.442127	0.013898
AP3B1	0.442133	0.0496977
trappc12	0.442857	0.0340681
ZCCHC11 (2 of 2)	0.443148	0.000767448
rictorb	0.443345	0.0325255
arhgap6	0.443974	0.0416504
si:ch211-11n16.2	0.443999	0.0448906
emilin2b	0.44434	0.036835
tcf12	0.444449	0.0369588
grip1	0.446539	0.0123685
rps8b	0.446589	0.0211743
pear1	0.446911	0.0298958
phrf1	0.447667	0.0393483
MAF1	0.447725	0.0462166
prr14	0.448653	0.0124379
prkcbp1l	0.450613	0.0216124
capzb	0.450756	0.0147466
EXTL1 (2 of 2)	0.451081	0.0402656
csnk1e	0.451917	0.00951351
si:ch211-69b7.2	0.45198	0.029556
phkb	0.453106	0.0131689
oser1	0.455319	0.0193202
prkar1aa	0.456079	0.0208527
pik3r4	0.456304	0.0184184
zgc:172271	0.456883	0.0240283
mtmr11	0.458572	0.00845563
gmcl1	0.458851	0.0168288
E2F6	0.45951	0.0274589
kpnb3	0.459822	0.0264834
si:dkey-101k6.5	0.460296	0.0355986
mmp11b	0.461692	0.0159405
aars	0.461892	0.00482961
sirt1	0.461912	0.00259891
tbcd	0.462211	0.0434083
sec16b	0.462409	0.0451149
gsna	0.462673	0.0292555
serpine2	0.46322	0.0303819
adsl	0.464184	0.0337648
ston2	0.464348	0.044143
elp4	0.465312	0.0200342
itga8	0.465575	0.0126364
tgfb1a	0.46586	0.0482464
mynn	0.465983	0.0187437
dars	0.466074	0.0172037
rarga	0.466979	0.0352593
ebf3a	0.467524	0.0489576
mad1l1	0.468103	0.00313038
mfsd6a	0.468782	0.039343
insra	0.469281	0.0238842
col2a1b	0.469484	0.0439855
clec16a	0.469797	0.0265872
otud3	0.469915	0.0440946
RAB3GAP1	0.470806	0.0444882
epha3	0.470968	0.0412906
akap17a	0.471263	0.0140684
mtmr14	0.47241	0.0447831
CCDC18 (1 of 2)	0.472646	0.0204157
p4ha1a	0.473252	0.0349618
tcf7l1a	0.473448	0.0266694
epb41l3a	0.474374	0.0247446
vps39	0.4746	0.0097887
pla2g7	0.475053	0.0263834
svila	0.475075	0.0080618
psmd1	0.475283	0.0123656
bpgm	0.476482	0.0340844
bahd1	0.476996	0.0129298
aff2	0.477011	0.0136118
ctsf	0.477304	0.00607046
AES (3 of 3)	0.477462	0.0267341
TAOK1 (2 of 2)	0.477493	0.0154734
uncx4.1	0.477923	0.0458069
ikbkap	0.478879	0.00545801
tcf7l2	0.478894	0.00904081
fbxl4	0.47928	0.048641
cgnl1	0.48122	0.0389472
epn3a	0.481354	0.0238842
atp1b4	0.481444	0.0215312
isca1	0.482108	0.0368073
atat1	0.482725	0.0404802
mcm3ap	0.482759	0.00394664
dok1b	0.484109	0.0313121
lifrb	0.484552	0.0427695
etv4	0.485161	0.00967701
RNF31	0.485281	0.0416386
caprin1b	0.485781	0.0127662
chrne	0.48734	0.0474444
vstm4a	0.487938	0.0275064
ece1	0.49145	0.0273071
drc1	0.492519	0.0441872
jmjd1cb	0.492842	0.0137734
col1a1a	0.493767	0.0298612
polr2m	0.494272	0.0337661
TSHZ2	0.494582	0.0288595
snrnp35	0.495712	0.0341747
eya4	0.495802	0.0483648
gli1	0.496118	0.0147276
dnmbp	0.496685	0.00921549
kdm4b	0.496692	0.0068184
secisbp2	0.49744	0.0435162
tnip2	0.499284	0.0279235
tnnc2	0.501745	0.0354027
ubr3	0.502927	0.0114278
tnrc6c1	0.503627	0.0185654
arhgap23a	0.504119	0.00974821
fbxo34	0.504878	0.0485806
glb1	0.505204	0.0400998
klhl17	0.505828	0.0456986
vdac2	0.506582	0.00243543
tmod4	0.507572	0.0205428
vdac3	0.508066	0.00145751
exoc7	0.508325	0.0444882
si:dkey-40c11.2	0.509151	0.0472039
tiparp	0.509859	0.0329823
krit1	0.509922	0.00269979
arhgef7b	0.511216	0.0328618
ier5	0.511469	0.0300243
vps33b	0.511751	0.0237989
agpat9	0.511973	0.00191512
znf341	0.512695	0.0335064
ints9	0.512788	0.0242076
vps33a	0.513147	0.0284032
nod2	0.513827	0.0195405
tjp3	0.514533	0.0422158
pabpc4	0.514817	0.0374167
mxra8a	0.515101	0.0316026
aatka	0.516116	0.0385476
aqr	0.517402	0.0274527
poll	0.517766	0.0380083
znf296	0.518722	0.0372926
prelp	0.519329	0.0387788
myoz1b	0.519917	0.0358607
pik3c2a	0.520444	0.0292495
eprs	0.520734	0.0108018
tmem57a	0.522544	0.0299646
inpp5ka	0.52257	0.049288
slkb	0.523273	0.0205806
EML5	0.523282	0.0422642
tdrd6	0.523283	0.037964
enpp2	0.523526	0.0085337
stard9	0.523582	0.0452002
[truncated: 1,449 more rows]
