# Supplementary material for: Resolving primary pathomechanisms driving idiopathic-like spinal curvature using a new katnb1 scoliosis model
Source: iScience. 2022 Aug 28;25(9):105028. doi: 10.1016/j.isci.2022.105028 (PMC9464966; doi:10.1016/j.isci.2022.105028)
Supplement: Table S2. Differential gene expression analysis of dissected 30-dpf katnb1 mutant brains, related to Figure 8 and Table 1 [file mmc3.xlsx]

## Sheet: Sheet1
Gene	log2FoldChange	padj
ckmt2a	-2.12833	0.0118352
katnb1	-2.10923	1.32135e-75
col9a1b	-2.08009	0.0452707
histh1l	-2.05171	0.0408536
smyd1b	-2.04896	0.00227177
slc25a4	-1.97932	0.042288
matn1	-1.70952	0.0115301
pmelb	-1.68799	5.64664e-06
casq1b	-1.60534	0.0434427
klhl41b	-1.60247	0.01694
otos	-1.59712	0.00222118
pdk2b	-1.54907	9.2386e-06
hsd11b2	-1.54892	7.26842e-27
tcap	-1.54295	3.99239e-06
eif4ebp3l	-1.51634	3.02202e-06
csrnp1a	-1.46347	8.74724e-07
col9a1a	-1.34582	0.0145089
col9a3	-1.34274	4.81153e-07
BX005309.1	-1.31282	1.05824e-09
mia	-1.29632	0.00786884
spata18	-1.29114	1.01885e-06
nt5c2l1	-1.29105	1.79064e-07
klf11b	-1.28727	0.000696525
unc45b	-1.27509	0.0214769
arrdc3a	-1.25846	0.0454684
zgc:172106	-1.21457	0.00733046
ptx3a	-1.20079	0.0104533
her4.3	-1.15422	4.63486e-07
slc24a2	-1.11934	0.00152568
pabpc4	-1.11878	0.00399446
pcolceb	-1.11705	0.000895162
ccl25b	-1.11227	0.000426211
nnt2	-1.09998	0.0384014
klf11a	-1.07249	0.0272547
prdm8	-1.0724	1.17197e-12
cpt1b	-1.06644	0.000348244
c7b	-1.06335	1.49354e-14
baiap2b	-1.03802	4.06343e-07
KIAA0895L	-1.005	5.48618e-05
nfil3-6	-1.00338	4.01011e-06
dio2	-0.99578	1.11229e-20
chad	-0.991314	0.00335233
zgc:64189	-0.982722	0.00139904
slc43a2a	-0.971059	0.000961694
si:dkey-70b23.2	-0.955584	0.00451616
tmod4	-0.941909	0.0158031
sult2st1	-0.927761	1.38325e-06
ucp2	-0.927675	0.00269981
wbp1lb	-0.91238	0.000413356
clec3ba	-0.902264	0.0259875
ctgfa	-0.885414	0.00159273
SMIM30	-0.885125	0.000731829
nr1d2a	-0.884177	2.49801e-07
irs2a	-0.870288	0.000438253
slc16a12b	-0.850958	0.000241749
vegfba	-0.85041	9.73174e-05
cthrc1b	-0.842455	1.41983e-06
nr1d4b	-0.837319	0.00399029
smtnl	-0.836127	0.00115158
slc3a2b	-0.834226	0.000449697
pgp	-0.827181	0.000209601
CR354430.3	-0.81765	0.00015117
nr1d4a	-0.817389	0.00117533
harbi1	-0.808384	0.0013071
slc25a43	-0.805456	0.0090512
si:dkeyp-69c1.9	-0.796419	0.0112204
ninj2	-0.79369	2.33912e-06
si:rp71-80o10.4	-0.790063	0.0350025
rs1a	-0.786145	0.00108962
cnmd	-0.782628	0.0126128
sgk2b	-0.782523	0.0297875
cyb561a3a	-0.774973	0.0138367
per1a	-0.77141	0.00024337
efna1b	-0.76857	0.012582
dnah5l	-0.764506	0.0198292
lim2.2	-0.755066	0.00146492
sh2d3cb	-0.754921	0.00176544
C11orf96	-0.752555	0.00233597
slc16a9a	-0.747871	1.56117e-05
igfbp1a	-0.743975	1.08895e-07
acana	-0.737629	0.0163738
cx44.2	-0.737144	0.00374466
si:dkey-242g16.2	-0.73171	0.00806242
elovl1a	-0.730089	0.0123633
si:dkey-31g6.6	-0.725114	0.00289645
slc25a17	-0.72493	0.016241
zgc:158225	-0.723207	0.0367986
wu:fj16a03	-0.720152	0.000302486
si:busm1-57f23.1	-0.718703	1.64784e-10
ggt5a	-0.718649	0.000807749
gltpa	-0.711069	0.00405078
zgc:162780	-0.705041	0.0370978
s100a10b	-0.702181	0.00182932
tnfrsf11b	-0.702068	0.027173
pla1a	-0.701978	0.00179105
keap1a	-0.701841	0.000462201
zgc:92335	-0.700313	0.0265938
si:dkey-93n13.2	-0.698039	0.0171463
hhatla	-0.692294	0.0163738
hsd17b12a	-0.687577	0.000213751
HEPACAM	-0.685978	0.00235349
CCDC69	-0.68452	0.00268629
zgc:77158	-0.682762	0.00283459
plekhn1	-0.680728	0.0212299
igflr1	-0.67873	0.000188308
CR848784.1	-0.677436	0.00139334
arrdc2	-0.673392	0.00585497
pigc	-0.673271	0.00325687
tsc22d3	-0.668174	0.00028434
herpud1	-0.668127	0.0210829
flj13639	-0.667608	0.000147551
glipr2l	-0.666292	3.31247e-07
CR938716.1	-0.665255	0.000782194
pik3r3a	-0.664304	0.018133
zgc:92630	-0.658292	0.0304419
angptl4	-0.653893	0.000344544
CU041319.1	-0.653882	0.000472845
CU929070.1	-0.65387	0.00280991
dnase1l4.2	-0.65258	0.0043873
srd5a3	-0.64923	0.0198292
grhl2a	-0.647888	0.0332034
CR847936.6	-0.647341	0.0375059
mrap2a	-0.647147	0.0147436
viml	-0.64412	0.00253089
lgals2a	-0.641629	3.71215e-06
rbp4	-0.639213	3.08683e-22
usp2a	-0.635747	0.0102311
si:dkey-224e22.2	-0.635395	0.0118494
icn	-0.63138	0.00104935
fhl1b	-0.628768	0.00664517
fstl3	-0.624668	0.03155
cfl2	-0.621696	0.0211679
ivns1abpb	-0.621618	0.0112099
ostn	-0.621219	0.00649033
tlcd1	-0.620996	5.56759e-05
kcnk2a	-0.604498	0.0435186
rad51b	-0.602159	0.0155646
si:dkey-27j5.5	-0.599105	0.00236306
tuba8l3	-0.591672	1.19154e-07
CABZ01059119.1	-0.59017	0.00637335
cd59	-0.58668	7.58238e-07
ifrd1	-0.585919	7.25674e-05
fam46bb	-0.576823	0.0118494
rhpn2	-0.576164	0.00444302
sst1.2	-0.574545	0.000856948
insig1	-0.573483	4.63486e-07
si:dkey-23i12.5	-0.573136	0.00576923
fkbp10b	-0.57311	0.0065548
cry1ab	-0.570302	0.029659
ppdpfa	-0.569636	0.000698486
mibp	-0.56881	5.48618e-05
drd4a	-0.568788	0.00484694
klf3	-0.565384	0.0379037
mbpa	-0.564759	0.000243664
zgc:113337	-0.563992	0.00013094
si:cabz01054394.6	-0.561616	0.0250603
pmp22b	-0.561223	0.00331048
enkur	-0.560204	0.0299051
serpine3	-0.558591	0.0422824
oxt	-0.557642	0.00139778
hif1al	-0.555986	0.017538
fhl3a	-0.555157	0.047574
sult6b1	-0.551736	0.00444806
si:rp71-36a1.2	-0.551255	0.00950179
syngr2b	-0.550625	4.26056e-05
fitm2	-0.549003	0.0210829
si:dkey-182i3.8	-0.546563	0.00765175
relt	-0.546176	2.74764e-05
si:dkey-201c13.2	-0.546128	0.0125244
CABZ01041962.1	-0.545859	0.0216374
rasl11b	-0.542623	7.07866e-05
cx27.5	-0.54172	0.000484903
pim3	-0.539449	0.000928916
BX936284.1	-0.538246	4.26435e-06
adipor2	-0.537781	6.69076e-08
zgc:113294	-0.535576	0.0406704
zgc:162331	-0.532671	0.0118494
zgc:101040	-0.530444	0.00752899
si:rp71-1c23.3	-0.530015	0.0096889
nsdhl	-0.529651	0.00175843
ddit4	-0.528942	0.0310294
hspb6	-0.528868	0.0380828
TSC22D3 (1 of many)	-0.527195	0.00148091
si:ch73-335m24.2	-0.526989	7.07866e-05
slco2a1	-0.526092	0.0115796
smim19	-0.525699	0.00146492
cox19	-0.524583	0.0226891
pmm2	-0.524301	0.0225201
e2f7	-0.52324	0.00786884
cd226	-0.520695	2.17195e-05
asb12a	-0.520584	0.0405379
dao.2	-0.520277	0.0423067
fads2	-0.519366	0.0065488
zgc:112271	-0.517022	0.0239882
plp2	-0.516763	1.49937e-07
e2f8	-0.516462	0.00235931
rida	-0.513577	0.033136
zgc:152863	-0.511369	0.0207697
eepd1	-0.510547	0.000222008
csrp1b	-0.50738	5.42082e-06
plp1b	-0.507094	1.19154e-07
itih1	-0.506993	0.00125097
si:dkey-204f11.64	-0.50633	0.00165563
znf1124	-0.503922	0.00723703
FO704624.1	-0.501295	0.00917525
zgc:153169	-0.500036	0.0198644
si:ch211-267e7.3	-0.499743	0.0313707
igfbp3	-0.499252	0.0117782
stk17al	-0.498643	0.00865769
paqr6	-0.497447	0.00044482
kxd1	-0.496448	0.0123701
sparc	-0.49531	0.0116696
dcbld1	-0.494878	0.00204159
cx47.1	-0.494043	0.00170578
epyc	-0.49258	0.039624
nfkbiab	-0.491785	0.00655975
sc5d	-0.49044	0.0294093
cd82a	-0.489648	9.4458e-12
cldnk	-0.488848	9.47863e-08
foxp1a	-0.488244	0.0109603
stxbp6l	-0.487689	0.000147551
timd4	-0.487633	0.0236622
BX000438.1	-0.486502	0.000241749
cldn11a	-0.486293	0.00799989
si:ch73-46j18.5	-0.486225	0.00351672
ebp	-0.485952	0.00554373
si:rp71-19m20.1	-0.481702	0.000961838
fam45a	-0.47994	0.0151219
sox18	-0.478068	0.0273303
pld1a	-0.476358	0.00662747
nccrp1	-0.476095	0.00117533
rbp5	-0.475839	0.00460352
cd9b	-0.47553	0.000241749
socs3a	-0.47525	0.0294093
myo6b	-0.473727	0.0297661
gpr146	-0.471251	0.000728438
itpkcb	-0.470234	0.0341357
prdx3	-0.469431	0.00939731
msrb1b	-0.466709	0.0465892
zbtb18	-0.466056	0.000139879
cxcl12a	-0.46578	1.1065e-06
si:ch211-196l7.4	-0.465577	0.000134274
si:dkey-200l5.4	-0.464266	0.000147551
fxyd1	-0.464075	0.0274519
trib1	-0.463985	0.0216428
hsd17b12b	-0.461731	0.000147551
mgea5	-0.461546	0.00184574
meiob	-0.461365	0.0456446
gadd45ba	-0.45927	0.0385405
actb1	-0.455492	0.0392198
gbp	-0.453338	0.0195011
rbms1a	-0.453287	0.0117782
si:ch73-366l1.5	-0.45223	0.0241572
FQ976913.1	-0.452077	0.0333697
mbpb	-0.450629	2.26996e-05
ppp2r3b	-0.449557	0.0155646
swap70b	-0.449031	0.00046077
CABZ01078449.1	-0.448186	0.0444439
ugt1b1	-0.448066	0.0216428
tdrd7b	-0.447182	0.0108515
glrx	-0.44684	0.00376503
zcchc24	-0.446285	0.00872312
CR352258.1	-0.445547	0.0340399
si:ch211-149a19.3	-0.445161	0.0336313
si:dkey-159n16.2	-0.444426	0.0465355
cenpn	-0.444345	0.0429376
dhdhl	-0.444188	0.0331489
pik3ip1	-0.443428	0.0396946
zgc:66440	-0.44287	0.0216374
PXMP4	-0.441797	0.0163738
sst6	-0.441694	0.0375059
idh1	-0.44118	0.00780571
si:dkey-205h13.1	-0.4402	0.0229701
anxa6	-0.440173	0.0339993
elovl1b	-0.440158	0.00410498
nipal3	-0.439917	0.0128463
nkx6.2	-0.439378	0.000130522
mpz	-0.43925	1.79562e-06
si:ch73-340n8.4	-0.438959	0.0171988
mid1ip1l	-0.438405	3.39351e-05
endouc	-0.438204	0.00186894
uchl3	-0.438141	0.007809
epd	-0.438038	0.00179105
si:ch211-251j10.3	-0.437346	0.000788229
gpr37a	-0.436293	0.0422824
ppp1r14aa	-0.433613	0.000359838
fhl3b	-0.433573	0.0104062
lrrc8db	-0.431716	0.0465355
tex2l	-0.431363	0.0374855
stambpl1	-0.431352	0.00325687
hbaa1	-0.429835	0.0160944
rhoub	-0.429329	0.00414382
si:dkey-109l4.3	-0.429172	0.0428043
si:ch211-68a17.7	-0.428866	0.00819167
prdx6	-0.427981	0.0224185
ggctb	-0.427047	0.0150193
erf	-0.425243	0.012722
reep3b	-0.424602	0.00214871
slc7a3a	-0.424203	0.0278121
hhipl1	-0.423205	0.000193115
pla2g7	-0.422997	0.0289435
mitd1	-0.421957	0.0309387
trip4	-0.421507	0.0308018
crp1	-0.421332	0.00434063
txnipa	-0.421076	0.00127534
smoc2	-0.42083	0.00560666
sdhaf3	-0.420427	0.0275116
atp5mc1	-0.417856	0.00213616
mxra7	-0.417191	0.0226839
fabp7a	-0.415048	0.00139778
mgst3a	-0.413003	0.00199328
lpin1	-0.412166	0.0229701
ccng2	-0.412165	0.038633
peli2	-0.410896	0.00723703
tmem125b	-0.408955	0.046908
scara3	-0.407494	0.0254991
mknk1	-0.40733	0.0346571
zgc:153981	-0.407329	0.00019332
zgc:86609	-0.407051	0.0162093
efhd1	-0.406865	5.84715e-06
npc2	-0.406169	0.00764329
glulb	-0.405913	0.00476188
chac1	-0.404987	0.0139451
gstp1	-0.404937	0.0042741
fabp11a	-0.404704	0.0449223
gna12a	-0.404603	0.00351896
slc16a3	-0.404224	0.0334984
slc6a22.1	-0.403573	0.000425707
mgst1.2	-0.401467	0.0148538
nt5dc2	-0.401322	0.00531064
hmgb3b	-0.401224	0.000511462
rpn2	-0.400376	0.00443629
gpd1b	-0.40025	0.00011255
tp53inp1	-0.400192	0.0176949
gulp1a	-0.400122	0.00157564
ciarta	-0.39825	0.0155103
THEM6	-0.398211	0.0355332
prdx1	-0.397735	0.000731829
lin37	-0.397726	0.044224
cox8b	-0.397159	0.000315239
stx4	-0.395998	0.0158031
zgc:113518	-0.395796	0.0466768
adck1	-0.395311	0.0447164
tnfaip8l3	-0.392736	0.0428824
psip1a	-0.391727	0.0161824
si:ch211-132g1.3	-0.391567	0.00358742
trpa1a	-0.391067	0.00242941
si:ch211-261c8.5	-0.391005	0.038777
glula	-0.389755	0.019432
cox7a2a	-0.389741	0.00121446
ssr3	-0.388679	0.00405078
msmo1	-0.387833	0.0272056
hey2	-0.387754	0.0367986
acbd7	-0.387457	0.0109173
zbtb22a	-0.387219	0.0430989
txndc9	-0.387125	0.0222645
st8sia6	-0.386918	0.00662747
cenpk	-0.386838	0.0380034
si:ch211-74m13.3	-0.385385	0.0321836
enpp6	-0.384452	0.0420145
sys1	-0.383112	0.0118352
nr1d1	-0.380769	0.0037195
itm2cb	-0.378603	0.038495
CR318588.4	-0.378143	0.000327598
gstt1b	-0.376829	0.0188833
them4	-0.375431	0.00531192
hsd17b7	-0.375216	0.0191113
herpud2	-0.3746	0.00611469
tuba8l2	-0.374429	0.000219216
rpl22l1	-0.374361	0.00509847
si:ch211-269c21.2	-0.37425	0.0407738
rnf144ab	-0.374047	0.041139
sec11a	-0.373564	0.0084789
ubc	-0.373314	0.0163217
zgc:172122	-0.373209	0.0239882
srgn	-0.373139	0.0229701
dennd2c	-0.369814	0.0488589
foxk1	-0.369711	0.0169645
fkbp1b	-0.36677	0.00224506
b2m	-0.366455	0.021183
cbr1l	-0.366254	0.0139451
sub1b	-0.364974	0.0383186
slc26a5	-0.363616	0.0351413
acat2	-0.363327	0.0164999
zgc:110540	-0.362191	0.00956365
slc35b1	-0.361986	0.039624
cirbpb	-0.3618	0.000348244
crabp1a	-0.361221	0.0246834
pgam1a	-0.359268	0.0307928
sft2d1	-0.358673	0.0363975
slc13a4	-0.358598	0.0276577
NDUFC1	-0.358247	0.012412
mcfd2	-0.356669	0.039624
gng12a	-0.35547	0.0396946
zgc:66433	-0.35344	0.00237805
tac1	-0.353399	0.0250431
CABZ01049847.1	-0.353266	0.0152442
atox1	-0.352585	0.0037195
CU855758.1	-0.352515	0.0139122
retsat	-0.352329	0.0343542
srsf5a	-0.352232	0.0033638
s100v2	-0.351901	0.00357765
trim105	-0.35022	0.0452748
coro1a	-0.3497	0.0126128
pyroxd2	-0.347273	0.0425454
ino80	-0.346417	0.0305709
CR936321.1	-0.346374	0.0473593
glipr1b	-0.345315	0.00462206
fntb	-0.345078	0.0147516
cst3	-0.344968	0.000774175
si:ch211-286c4.6	-0.343181	0.000106184
si:dkey-13i19.8	-0.343151	0.00335233
tmem179	-0.343092	0.0326797
dtnbp1a	-0.342917	0.0103112
gng13b	-0.342659	3.65245e-06
dad1	-0.342432	0.00540226
BX465834.1	-0.341804	0.0255163
pim1	-0.34176	0.0169551
olig1	-0.341649	0.0382653
cox6b2	-0.341247	0.00335233
mfsd2ab	-0.341158	0.0171988
higd1a	-0.340206	0.0015416
mrpl13	-0.340134	0.0496093
idi1	-0.339467	0.00078058
ctdsp1	-0.339328	0.0013071
her6	-0.337529	0.0464496
naxe	-0.337019	0.0161743
pitx2	-0.335978	0.000410339
sox13	-0.335958	0.0114692
atp5mc3b	-0.335643	0.0126128
atp5pf	-0.334972	0.00260876
mtmr10	-0.334588	0.0202658
rpl10	-0.334511	0.00864372
cx43	-0.33378	0.0309811
ptp4a3	-0.331984	0.00134406
ramp2	-0.331897	0.0147654
abr	-0.331769	0.0238534
cdc42ep4b	-0.330785	0.00277445
atp5f1c	-0.330659	0.0123981
taz	-0.330212	0.0409503
map4k2	-0.329271	0.0459576
cd74a	-0.32914	0.000134274
setd3	-0.328128	0.000212067
tprkb	-0.326052	0.0283661
aldoca	-0.32517	0.00723703
ralab	-0.325009	0.0473452
asah1b	-0.324334	0.0451396
mcts1	-0.323351	0.0478288
cib2	-0.322126	0.0408648
psma5	-0.321929	0.0230797
cyb5r1	-0.321628	0.0019221
si:dkeyp-72h1.1	-0.321425	0.003411
cox7b	-0.321154	0.00948413
mrps15	-0.320822	0.00739921
clic2	-0.320601	0.0175999
atp5pd	-0.320228	0.026589
lmo2	-0.320168	0.0219541
cry4	-0.319848	0.0152442
ndufc2	-0.318255	0.0112102
atp5po	-0.317912	0.000250025
si:ch211-10a23.2	-0.317565	9.97271e-05
ndufa2	-0.316359	0.0352017
ndufb5	-0.316219	0.00695507
atp6v1e1a	-0.316083	0.0220222
cited1	-0.31592	0.0265938
rassf1	-0.315558	0.042193
fkbp2	-0.313477	0.0412143
ccl34b.1	-0.313237	0.0248973
cox5ab	-0.312761	0.00977458
ATP5MD	-0.311911	0.0125244
tubb4b	-0.311698	0.00967119
lancl1	-0.311527	0.00225008
sod1	-0.311091	0.0156048
alkbh7	-0.311075	0.0397689
si:dkey-42i9.4	-0.310655	0.0473593
txndc12	-0.309806	0.00310066
atp1b4	-0.3094	0.0198292
si:ch211-170d8.8	-0.309247	0.00246417
uqcr10	-0.309196	0.0396946
ube2al	-0.30883	0.00558805
cox6a1	-0.308259	0.000442344
map6d1	-0.307383	0.0479127
BX957362.5	-0.307362	0.02092
tusc3	-0.306457	0.0262981
cldn19	-0.306408	0.00236306
stx5a	-0.305994	0.012722
tmbim1b	-0.305732	0.0155298
chic2	-0.305697	0.023339
cox7c	-0.305523	0.00837938
rpl35a	-0.305508	0.00655975
gpx4b	-0.305255	0.00656327
ndufs6	-0.304914	0.0205125
tmem258	-0.30484	0.0189768
si:dkey-180p18.9	-0.304508	0.00412992
uxs1	-0.304023	0.00632277
idh3a	-0.303989	0.0275098
rwdd	-0.303714	0.0309811
cox6c	-0.302155	0.0196591
atp5mf	-0.302082	0.0101813
nrsn1	-0.301989	0.0465892
cnn2	-0.301265	0.00335233
rtraf	-0.300841	0.012722
txndc17	-0.30037	0.0104533
timm9	-0.299482	0.0444439
dnpep	-0.299333	0.0251379
mdh2	-0.29899	0.00975792
ostc	-0.298949	0.00868568
mtx2	-0.298708	0.00706393
crip3	-0.297293	0.007809
vps4b	-0.297127	0.0229549
ssr4	-0.295969	0.00102453
hepacama	-0.295572	0.0427276
tmed9	-0.294677	0.00218067
si:ch211-251b21.1	-0.294614	0.00752899
psmb3	-0.29389	0.0390194
snrpe	-0.293882	0.0351692
sri	-0.292447	0.0496093
cldn12	-0.291134	0.0428789
scdb	-0.290634	0.00452958
galnt14	-0.290607	0.0147654
mllt11	-0.289755	0.00890823
pfdn6	-0.289436	0.0145545
fam13a	-0.289328	0.0191899
pomp	-0.289304	0.0209363
krt18	-0.288742	0.0218738
perp	-0.288734	0.0275098
uchl1	-0.288664	0.0142735
zgc:77650	-0.288232	0.0212931
gstm.1	-0.288094	0.0101179
tmem167b	-0.288086	0.0236514
tubb2	-0.28806	0.0325681
ndufa12	-0.287436	0.0428952
cort	-0.287196	0.0478288
sdhc	-0.287031	0.0258487
psmd4b	-0.286183	0.0496093
atp6v1c1b	-0.283321	0.0168668
fam69c	-0.281843	0.0209469
ndufa4l	-0.281533	0.00608503
ndufa4	-0.281206	0.0409993
ndufs3	-0.280905	0.00596688
tmsb2	-0.28022	0.0470472
sept8b	-0.280155	0.0226959
slc25a5	-0.279094	0.0108651
ldlrb	-0.279003	0.024613
gng5	-0.278949	0.0452748
tmem176l.1	-0.276945	0.00247329
apoeb	-0.276785	0.0100967
gatad1	-0.276482	0.0264112
spcs1	-0.276378	0.0136304
atp6ap1b	-0.276202	0.0496341
syt9b	-0.276137	0.0137265
plekha1a	-0.27525	0.0132337
cd74b	-0.275107	0.0434056
got2b	-0.275054	0.0103112
dbi	-0.274647	0.02092
cox8a	-0.274642	0.0207264
zic5	-0.274233	0.00421307
ptp4a1	-0.274038	0.00379859
elof1	-0.273971	0.0200633
oxa1l	-0.27358	0.00470438
arpc5a	-0.27246	0.0316846
fam210aa	-0.271826	0.0298174
smad9	-0.271638	0.0226839
zgc:193541	-0.271558	0.00449186
spcs3	-0.271373	0.0239626
psmd8	-0.271336	0.0229701
selenof	-0.27075	0.0271336
CR376745.2	-0.270343	0.025169
crip2	-0.270204	0.0318409
arpc3	-0.269737	0.0139803
tbca	-0.269528	0.0238345
cahz	-0.268995	0.00653278
prdx5	-0.268795	0.00368794
prdx2	-0.268661	0.0415717
ndufa10	-0.267734	0.00465061
prkcda	-0.266531	0.00586173
sdr16c5b	-0.265748	0.021452
actb2	-0.265645	0.0294093
auh	-0.265533	0.0461986
LO018013.1	-0.265398	0.00171773
si:ch211-235e9.8	-0.264986	0.00704322
irs2b	-0.264934	0.0399308
ca8	-0.26425	0.0331079
phb2a	-0.264113	0.0347867
ndufb9	-0.263821	0.0275675
naa20	-0.262772	0.0424588
mrpl17	-0.262151	0.0436382
itm2bb	-0.261955	0.0332034
tuba8l4	-0.261913	0.00322092
zgc:65894	-0.261273	0.0199842
ddost	-0.260418	0.0431228
zgc:92873	-0.259426	0.0148556
nat9	-0.258698	0.0215516
eef1da	-0.258528	0.007809
fam49al	-0.256182	0.0256055
gapdhs	-0.255821	0.00430417
wdr83os	-0.255594	0.0451396
arf2b	-0.255571	0.046168
ncln	-0.254795	0.0343542
rtn4a	-0.254272	0.018133
gmfb	-0.253684	0.0143024
ormdl1	-0.253677	0.0345298
CU207354.1	-0.252465	0.0231873
ptp4a2b	-0.252269	0.00269981
vamp3	-0.251878	0.02092
ndufv2	-0.25129	0.0130915
snrpg	-0.250622	0.0340169
ndufb8	-0.250517	0.039624
CU467822.1	-0.249507	0.00457949
akr1b1	-0.249505	0.0313605
gmpr2	-0.249489	0.0390194
ppib	-0.248725	0.0171988
psmb4	-0.248561	0.0332556
eef1b2	-0.246583	0.021452
aldoaa	-0.246118	0.00106298
ubald1a	-0.245852	0.0449664
psma3	-0.244922	0.0283661
ptpreb	-0.243307	0.022776
arpc4l	-0.242839	0.0391152
zgc:92107	-0.24274	0.037834
mcamb	-0.242361	0.0388112
rpl38	-0.241204	0.0297661
capns1b	-0.240998	0.0317435
si:ch211-133n4.4	-0.240551	0.0278463
emc7	-0.240174	0.0462177
slc35b4	-0.240132	0.0462177
gstr	-0.239953	0.0399808
cyb5r3	-0.239825	0.0378264
vbp1	-0.239161	0.0330002
tmbim4	-0.238743	0.00531064
hiat1a	-0.237546	0.0396946
rps19	-0.236909	0.0439977
kank1a	-0.236647	0.0435258
srsf5b	-0.236627	0.0161808
bsg	-0.236604	0.00168437
si:dkey-7j14.6	-0.236032	0.0343306
zgc:175088	-0.235999	0.0238534
sgta	-0.235431	0.0344501
uqcrc1	-0.234872	0.0079331
rab13	-0.2344	0.0298554
rps24	-0.231924	0.0187356
ivns1abpa	-0.2319	0.0357535
atp5l	-0.231859	0.0278132
smox	-0.231538	0.00287576
FO704736.1	-0.231499	0.0298113
cox4i1	-0.230257	0.0226356
prkcsh	-0.23003	0.01952
rpl5a	-0.229923	0.0238534
rnd3a	-0.22964	0.0491216
wsb1	-0.229263	0.0243387
elocb	-0.228609	0.0362091
eno1b	-0.228601	0.025169
cd63	-0.228568	0.00186894
id1	-0.228442	0.0422824
abi1a	-0.227873	0.0325681
clpp	-0.227166	0.0416837
atp5mc3a	-0.226985	0.0115301
uqcrfs1	-0.226269	0.0362874
efhd2	-0.226098	0.0478288
bud31	-0.225054	0.0380828
rpl3	-0.224473	0.0406327
tmem9	-0.224439	0.0217885
tmed2	-0.223743	0.0134338
eno1a	-0.223413	0.0241866
COX5B	-0.223342	0.0227416
vdac2	-0.222363	0.0118352
pabpc1b	-0.22145	0.0108651
scarb2a	-0.220882	0.0111919
hsbp1b	-0.220415	0.042856
ndufa9a	-0.216822	0.0278909
ndufs2	-0.216801	0.0330002
eci2	-0.216513	0.0445238
hspa8	-0.216467	0.0340169
anxa13	-0.215247	0.0153084
sec61a1	-0.214198	0.00531064
uba52	-0.213269	0.0283661
vps28	-0.212335	0.0393854
CR387933.1	-0.212242	0.0361403
mibp2	-0.211963	0.0218738
spry2	-0.210402	0.0392198
ndufs8a	-0.209484	0.0355922
nptna	-0.206152	0.0426076
oaz1b	-0.205715	0.0325251
atp5pb	-0.204407	0.037118
idh2	-0.203967	0.00977458
atp6ap2	-0.201664	0.0330002
2020-09-02	-0.20126	0.0478288
cct8	-0.201208	0.0407783
arf1	-0.200493	0.0216999
tspan7b	-0.200127	0.0355332
ptp4a2a	-0.199212	0.0103788
si:ch211-198a12.6	-0.198332	0.0476191
dazap2	-0.19521	0.0462042
bcl2l16	-0.192542	0.0198292
tubb2b	-0.192157	0.0201512
mapre1b	-0.186432	0.00979103
rca2.1	-0.183902	0.0351413
brk1	-0.183806	0.0488589
tuba2	-0.182247	0.0145632
arl6ip5b	-0.17757	0.0396808
ndrg3a	-0.174823	0.0170758
luzp2	-0.174256	0.0231373
ube2l3b	-0.173387	0.0266611
mid1ip1b	-0.171924	0.0152887
eif5a	-0.149839	0.0423112
atp1a1b	-0.144604	0.0422824
ctnnb2	0.154509	0.0295062
atp6ap1a	0.162473	0.0396037
acin1b	0.164622	0.047737
pcnxl2	0.169406	0.035607
picalmb	0.169551	0.0391796
adgrb1a	0.171103	0.0476444
mex3b	0.173611	0.0375979
otx2b	0.177322	0.0428374
snrnp200	0.177583	0.0458046
camk2g1	0.180076	0.0330002
ppp2r5cb	0.181455	0.0209469
hexim1	0.182665	0.0280515
nolc1	0.183134	0.0332134
nr2f2	0.183217	0.0230797
ddx46	0.183452	0.0331079
ganab	0.184988	0.0316622
naa25	0.186107	0.0478288
thrap3b	0.187924	0.0146995
pnn	0.188517	0.0246834
morc2	0.189968	0.0327929
ptprnb	0.190873	0.0483337
plch2a	0.193486	0.0278186
agla	0.194124	0.0299171
slitrk5a	0.194813	0.0406327
zc3h15	0.195874	0.0226959
stag2b	0.197953	0.0236277
cbx1a	0.198519	0.044224
kdm1a	0.198552	0.0380034
slmapa	0.201968	0.0472622
cnot3a	0.202001	0.0268621
cpsf6	0.203108	0.0318728
smek1	0.203615	0.0440849
myt1la	0.20433	0.0152887
phax	0.204477	0.0244811
coro1b	0.204833	0.0311922
ankfy1	0.204835	0.0338888
rgma	0.205598	0.0150193
usp25	0.206156	0.0386235
CABZ01118678.1	0.206949	0.0391089
irf2bpl	0.20698	0.0111582
ctbp1	0.207296	0.0216374
MPRIP	0.207827	0.0422824
mllt10	0.208778	0.0316622
brd2a	0.209207	0.0231873
rnf20	0.209852	0.0332847
gata3	0.210029	0.0331801
zzz3	0.210493	0.0325681
rock2a	0.211768	0.0278186
cul3b	0.212964	0.0363846
meis2b	0.213133	0.0269295
CAMK2N1	0.213825	0.010365
stag2a	0.213886	0.0399808
caprin1a	0.214084	0.0231373
slc45a1	0.214972	0.0226959
cdip1	0.215208	0.0484374
syn2b	0.217136	0.0331079
btbd10a	0.218133	0.0431549
dag1	0.218445	0.0231373
CABZ01032476.1	0.220936	0.040087
npm1b	0.225024	0.0327276
smarcc1a	0.225392	0.00604643
si:dkeyp-84f3.9	0.225535	0.0353997
zgc:66448	0.22621	0.0442098
dclk2b	0.227099	0.0351692
kirrel1a	0.227234	0.0280848
nucks1b	0.228576	0.0101417
nek1	0.228889	0.0396037
rims2b	0.230623	0.0412529
kirrel3l	0.231741	0.0217051
atf5a	0.231803	0.00738415
sox4b	0.232061	0.0196843
tprb	0.232503	0.0231971
pcdh2ac	0.232775	0.00678764
rb1cc1	0.233033	0.03559
scaf1	0.233118	0.0111374
ube2kb	0.233195	0.0396354
tnikb	0.233522	0.0345298
xpo7	0.233539	0.0235143
hdgfl2	0.233864	0.0294948
pum1	0.234103	0.0210078
trim33	0.23473	0.0158422
erc1a	0.235415	0.0272547
kmt5b	0.23569	0.0332556
amd1	0.236039	0.029575
mta2	0.237427	0.00319908
setdb1a	0.237806	0.0155646
smchd1	0.238198	0.0462177
gon4l	0.238593	0.0275098
magi1a	0.239156	0.0381487
timeless	0.239624	0.0238534
camsap1a	0.242371	0.0154839
slitrk3b	0.242803	0.0434267
upf1	0.242873	0.00810399
tubgcp5	0.243531	0.0115178
fam171a2b	0.243745	0.00917525
smarcc1b	0.243907	0.0391152
celf1	0.243926	0.012143
aprt	0.245298	0.0430989
cicb	0.247033	0.047009
CABZ01087623.1	0.248233	0.0454684
tmem131	0.248916	0.0156552
dnm1b	0.249335	0.010538
kif5bb	0.249416	0.0238534
phf20a	0.250576	0.0385405
abcb4	0.251476	0.0136251
tmem151a	0.251661	0.0376896
atp8a2	0.251692	0.0327276
med14	0.251736	0.029659
btbd3b	0.252325	0.0320133
spega	0.252657	0.0340544
lrrtm1	0.253212	0.00171452
parp6b	0.253517	0.0340544
brd3b	0.253681	0.0223608
scamp5a	0.254227	0.0136225
cdk5r1a	0.254229	0.0340544
nhsl2	0.254361	0.0274313
hdlbpb	0.254827	0.0172001
si:ch211-137a8.4	0.254893	0.00361157
tshz1	0.255301	0.0131148
snap91	0.25551	0.00571798
si:ch211-266o15.1	0.255649	0.00778721
slc4a1ap	0.256701	0.0232296
rock1	0.256778	0.0324294
dner	0.256892	0.0326757
sox1b	0.25728	0.0294093
CR925804.2	0.257292	0.0344939
GGA3 (1 of many)	0.257955	0.0112099
osbp	0.258617	0.0462177
celf2	0.259412	0.0188053
si:ch211-230g15.5	0.260288	0.0478288
foxp2	0.260613	0.0327276
tsc2	0.261103	0.0302969
med12	0.262474	0.0274443
sec24c	0.262965	0.0334984
lef1	0.262991	0.022406
im:7142702	0.263202	0.0296995
si:dkey-31f5.11	0.26403	0.0131148
map4k4	0.264307	0.00196843
prpf38b	0.26512	0.00979103
rorab	0.265744	0.00886584
braf	0.265883	0.0186293
iqsec2b	0.265954	0.0429374
npepps	0.266204	0.00306473
ssrp1a	0.267126	0.0396946
brpf3a	0.267615	0.0232259
clasp1a	0.268337	0.00786748
cadpsb	0.268845	0.00179105
gipc1	0.269134	0.032433
eif4g3b	0.269191	0.0473056
si:ch1073-174d20.2	0.269819	0.0164564
grin1b	0.269834	0.0018525
zfyve9a	0.269895	0.040087
ppfia4	0.270832	0.035607
pnpla6	0.27098	0.0225615
si:ch211-259g3.4	0.271191	0.0309811
slitrk3a	0.271674	0.0118124
apbb1	0.273075	0.0157188
st8sia5	0.273192	0.0039744
scml2	0.273564	0.0484374
znf292a	0.273672	0.0396243
rnasen	0.273713	0.0141243
bmpr2a	0.273745	0.029575
ank1a	0.273909	0.0311048
usp4	0.273959	0.00268629
pcdh10a	0.274063	0.000462201
zc3h7b	0.274186	0.0299208
znf644a	0.27455	0.0275116
efr3ba	0.274644	0.0300695
si:ch211-168d1.3	0.274677	0.0466009
usp7	0.274729	0.0231644
cplx1	0.274958	0.00301032
zgc:174877	0.275352	0.0196473
dock6	0.275682	0.0335619
fam193b	0.275928	0.0094042
cbfa2t2	0.276757	0.027284
acot9.1	0.276839	0.035662
fsd1	0.27722	0.0427276
mkl1b	0.278361	0.0188833
kidins220b	0.278605	0.0237608
znf576.1	0.278709	0.006078
nup133	0.279343	0.0222065
msh6	0.279433	0.00817397
spina	0.279598	0.0142735
zgc:109889	0.27985	0.012552
kdm2ba	0.279994	0.0180429
ehmt1b	0.281231	0.0152978
trpc1	0.281504	0.00310603
ncoa6	0.281516	0.0422824
klhl4	0.282063	0.0343694
map7d2a	0.282166	0.0118494
wdr11	0.282315	0.0444439
si:ch211-173p18.3	0.282621	0.00270302
golga4	0.283174	0.0362866
edrf1	0.283647	0.043534
si:dkeyp-113d7.10	0.283673	0.0346571
EVI5L	0.28389	0.0196591
znf292b	0.284886	0.0162504
add1	0.285034	0.0132837
zgc:113210	0.285475	0.0428256
zfyve26	0.285566	0.0335537
glsa	0.285893	0.033998
phf20b	0.286816	0.0217743
kdm2ab	0.286852	0.00589705
ctnnd1	0.286978	0.0251772
slitrk6	0.287543	0.0321836
sart3	0.287765	0.0147065
CABZ01085700.1	0.287919	0.0422824
chgb	0.288016	0.0293192
LO018148.1	0.288102	0.042193
robo1	0.288791	0.0396946
rab42a	0.288938	0.0213996
supt6h	0.289183	0.00421307
srrt	0.289952	0.000581979
dip2cb	0.290038	0.00998568
rexo1	0.290443	0.00647928
clip2	0.290694	0.00121895
nalcn	0.291456	0.0115485
foxo6b	0.291597	0.043248
pou4f1	0.291609	0.0407738
kdm5c	0.291878	0.0144627
hectd1	0.292216	0.0219608
spag9a	0.292632	0.0117313
smarca4a	0.293059	0.0202285
si:ch73-62l21.1	0.293281	0.00886584
slc6a1a	0.293397	0.012412
caskin1	0.293954	0.0394125
serbp1b	0.294068	0.00128306
im:7147486	0.294494	0.0276706
pcdh7a	0.295134	0.0401569
lrrn3b	0.29521	0.0019403
shisa7b	0.295475	0.0434689
COLGALT1	0.295644	0.0372129
med16	0.295964	0.0478311
lonp1	0.296072	0.007809
pbrm1	0.296103	0.00857532
kdm4b	0.296324	0.00812352
CABZ01069998.1	0.296366	0.0345298
rnf126	0.296399	0.0444439
mansc1	0.29662	0.0122093
ncoa3	0.296694	0.00184293
fam160a2	0.297047	0.0467756
tcf3b	0.297076	0.000557513
pcdh18a	0.29742	0.000500909
chd5	0.297493	0.0100191
ttf1	0.297595	0.0335619
rcan1a	0.297757	0.0404486
upf3a	0.297906	0.000814761
acin1a	0.297975	0.0320137
prrc2a	0.298018	0.0483337
fbxl14b	0.298386	0.0026163
si:ch1073-111c8.3	0.298964	0.000500085
arid4a	0.29898	0.0096786
lig3	0.299523	0.00886584
june	0.300755	0.0152442
top2b	0.300791	0.0123254
bod1l1	0.300986	0.0212299
runx1t1	0.301002	0.00128306
sun1	0.301254	0.00764329
aldh4a1	0.301326	0.0096555
wdr47a	0.301533	0.0423959
sltm	0.301574	0.00804931
gatad2b	0.302006	0.0473593
phf21aa	0.302121	0.00501737
si:ch211-215a10.4	0.302321	0.00835629
zgc:161969	0.302866	0.0096786
atp9b	0.302939	0.0188833
USP34	0.303174	0.0371422
mindy2	0.303177	0.00176544
baz2ba	0.303467	0.00877706
rbm10	0.303695	0.0217265
cadm3	0.303953	0.0294948
trpm3	0.304123	0.0294093
wnt7aa	0.304814	0.033136
zgc:171740	0.306111	0.0378264
mroh1	0.306499	0.0421194
phf21ab	0.306996	0.047737
atp2b3b	0.30744	0.0255163
med13b	0.307671	0.0202658
sec31b	0.30772	0.0391999
nlrx1	0.307782	0.0324548
CABZ01095370.1	0.308008	0.0285364
efnb2a	0.308513	0.00251728
soul4	0.308537	0.0311053
ptar1	0.308579	0.0198792
igdcc3	0.308762	0.00713093
gapvd1	0.308986	0.0396037
ccnf	0.309191	0.0375059
virma	0.309311	0.0010071
PRKAR2B	0.30953	0.00242148
naa15a	0.309535	0.00167622
lhx5	0.309535	0.0215466
gprc5ba	0.30964	0.00886584
stxbp5l	0.310264	0.0436382
junbb	0.310483	0.0252876
celsr2	0.311121	0.0291217
si:ch211-216l23.2	0.311293	0.0355332
kif5c	0.311409	0.00456965
kalrnb	0.311738	0.00269981
kdm3b	0.31216	0.000511096
arfgef2	0.313626	0.0308018
atxn2	0.313751	0.0197878
igsf3	0.313894	0.0318728
carmil3	0.313988	0.00286957
prkcbp1l	0.314018	0.000672104
slitrk2	0.314131	0.027284
si:zfos-1837d3.1	0.314438	0.0283661
lrfn4b	0.314951	0.00233597
rictorb	0.315901	0.0181669
nova1	0.31604	0.0082115
setx	0.316602	0.0364285
pcbp3	0.317387	0.0157155
nrxn3b	0.317895	0.0265938
radil	0.318139	0.0404486
ubr5	0.319349	0.0406473
dyrk1aa	0.31946	0.00840821
ppp1r9ba	0.319962	0.00125793
rfx5	0.320718	0.0101179
rasa3	0.320913	0.0151547
nup153	0.320938	0.0121373
phrf1	0.321073	0.000168191
ttbk1b	0.32128	0.00460352
celf5a	0.321504	0.0294948
cita	0.32213	0.0416782
strn4	0.322257	0.0309811
fam184b	0.322324	0.00159748
phf20l1	0.322573	0.0161487
gripap1	0.323116	0.00421307
nup98	0.323123	0.00188335
ank2b	0.32325	0.0355332
mical3a	0.32398	0.0478288
letm1	0.324218	0.0469375
brpf1	0.324886	0.00186318
brd2b	0.325303	0.0214769
rc3h1b	0.325374	0.0355332
agtpbp1	0.325539	0.0197326
znf598	0.325664	0.0090512
znf384l	0.326338	0.0448304
cnot4a	0.327256	0.00586173
lzts3a	0.327403	0.0296833
zgc:77151	0.327656	0.0237875
znf839	0.328022	0.00428629
BX663503.2	0.328061	0.0226839
mdc1	0.328274	0.0114482
chd2	0.328909	0.0203528
elavl3	0.329238	0.00270619
snx27a	0.329263	0.0229549
bag5	0.329335	0.00982683
arhgap5	0.329564	0.0188833
phf2	0.329619	0.00717738
pds5b	0.329796	0.000219216
amer2	0.329891	0.0158422
sox12	0.32994	0.0294093
CU929444.1	0.330041	0.00357767
marcksa	0.330103	0.0153947
ptprub	0.330186	0.0473479
tex2	0.330823	0.00451616
pom121	0.330903	0.0456378
PRRC2B	0.331663	0.000142562
dlg5a	0.332025	0.0428374
hspa4a	0.332171	0.0139451
phc2b	0.332442	0.0147516
TENM2	0.33263	0.041083
lrrtm2	0.333767	3.47203e-05
pbrm1l	0.334055	0.000712275
slc4a10b	0.334229	0.0173581
scrt1a	0.334738	0.00181771
si:ch73-127m5.1	0.335423	0.00927088
ube2ql1	0.33602	0.000116487
setdb1b	0.336149	0.000291565
enc1	0.336289	0.00886584
slco4a1	0.336583	0.00773457
lonp2	0.33668	0.0317302
lama1	0.337062	0.0449664
cers6	0.337178	0.00236306
kdm5bb	0.337329	2.90013e-05
satb1a	0.337445	0.00589705
hnrnpa3	0.33789	0.000507662
doc2d	0.338232	0.00106298
sv2a	0.338831	0.0278232
rbm5	0.338836	3.70279e-06
neurl4	0.339623	0.00258257
tprn	0.340016	0.0315341
necab2	0.340265	0.0116696
nova2	0.340526	0.041391
zmym2	0.340636	0.000241749
ranbp10	0.340941	0.0331079
wdr33	0.34135	0.00427455
atxn1b	0.341456	0.0180763
si:dkey-231j24.3	0.341738	0.0141423
naa15b	0.341939	0.0014787
mafaa	0.342054	0.0237032
si:dkey-183c6.8	0.34219	0.00734087
rfx1a	0.342325	0.0130238
si:dkeyp-117h8.2	0.342759	0.00505936
arhgap35b	0.342774	0.0225887
znf710a	0.342857	0.00919869
fnbp1a	0.343852	0.0343044
cpda	0.34415	0.0423067
sptbn1	0.344389	0.041869
dab2ipb	0.345097	0.00665028
gria3b	0.34548	0.0015416
ago1	0.345772	0.0267006
atn1	0.347091	0.0237875
prpf8	0.347112	0.0216374
ip6k1	0.347362	0.00421971
fam168a	0.347619	0.0319285
mid2	0.348575	0.0478288
sh2b1	0.349852	0.0335619
si:dkey-22o22.2	0.350031	0.0325681
camta1b	0.350293	0.00512641
nin	0.350995	0.0131148
pias4a	0.351045	0.000716648
abl1	0.351106	0.0430198
mmp16b	0.351204	0.0185612
ccdc9	0.351542	0.000250025
lrrc24	0.351961	0.0454684
si:ch211-266d19.4	0.353597	0.0075507
phlda3	0.354458	0.0426076
eif4g1a	0.355073	0.039624
si:ch211-281l24.3	0.355178	0.037966
zbtb11	0.355249	0.00589705
sema3gb	0.356844	0.0242062
mtus1b	0.357055	0.00104094
LO018552.1	0.357183	0.0238534
crim1	0.357274	0.041139
lhx2b	0.357651	5.1268e-05
adarb1b	0.357806	0.0332034
samd1b	0.357944	0.019432
tgfbrap1	0.358433	0.0225222
smarca2	0.359254	0.029566
bicd2	0.359911	0.0256685
brwd3	0.360077	0.0284419
rfx7a	0.360262	0.025165
clip3	0.360299	0.00917525
adar	0.360334	0.00170578
ppfia3	0.360784	7.78047e-05
si:dkey-27p18.5	0.360897	0.0164564
si:ch73-290k24.5	0.361106	0.0155298
adcy1a	0.361357	0.0278909
si:dkey-230p4.1	0.361422	0.0439977
asxl1	0.36168	0.00348456
adam15	0.36175	0.0230797
slc7a4	0.361775	0.044224
ank1b	0.362189	0.047737
arid1aa	0.362259	0.0447336
wdr81	0.362339	0.0262812
cadpsa	0.362781	0.00390857
CR354372.1	0.363318	0.0408471
tp53	0.363572	0.00236306
chd4a	0.363914	0.00773457
atrx	0.364754	0.00288281
rsf1b.1	0.365657	0.00121895
lrtm2a	0.365743	0.0131148
spen	0.365869	0.0014458
ank2a	0.365973	0.02092
ubn2a	0.366639	0.00297792
bptf	0.366837	0.021532
srpk1a	0.366948	0.0196131
bach2b	0.36765	0.014032
BX936308.1	0.367703	0.00476188
hic2	0.367713	0.025318
col15a1b	0.367767	0.0449902
sorl1	0.36862	0.00566678
nfe2l1b	0.3687	0.0243079
si:dkey-28a3.2	0.369176	0.00115158
zgc:112982	0.369305	0.00162802
trrap	0.36993	0.0131335
ammecr1	0.370101	0.0130405
taf5	0.371214	0.000821218
mast1b	0.371327	0.0306137
hspa5	0.371714	0.000266503
xpc	0.371868	0.00410498
ints5	0.373153	0.0229339
myrip	0.37363	0.00176544
ints2	0.373691	0.000778014
mtmr11	0.37417	0.00505936
ahdc1	0.374258	0.0444439
ap4e1	0.374607	0.0209469
gna11b	0.374649	0.0293729
pcdhb	0.374913	0.0170152
jcada	0.375257	0.0422824
mink1	0.375447	0.00948413
pias1a	0.375973	0.0473593
plppr4b	0.376361	0.00460352
lrig1	0.376677	0.00589705
zc3h18	0.376994	0.00480288
rab11fip2	0.377074	0.0310515
XPO5	0.377926	0.0422824
lzts3b	0.37848	0.0010264
map6b	0.378685	0.00924106
smarcc2	0.379076	0.000495725
sept5b	0.379089	0.00783514
fut9a	0.379441	0.00699089
git2b	0.379828	0.0326401
si:ch73-287m6.1	0.380173	0.00277281
cnot3b	0.38042	0.000244104
si:ch73-233f7.1	0.380577	0.0055536
mgaa	0.382265	0.000560365
hsp90aa1.2	0.382466	4.9475e-06
iqsec2a	0.382908	0.0160237
kif1b	0.383911	0.0429374
CABZ01055347.1	0.384079	0.025027
magi2a	0.384179	0.0196591
NRXN2 (1 of many)	0.384414	0.00976408
fzd1	0.385804	0.0164564
hcfc1a	0.386474	0.00714692
myt1a	0.387363	0.000378015
epb41a	0.388071	5.91756e-05
GUCY1A2	0.388073	0.0136583
top1l	0.388695	8.92947e-07
frs3	0.388867	0.0383186
si:dkey-106g10.7	0.38926	0.00911053
si:ch211-278a6.1	0.389805	0.0434427
phlda1	0.390006	0.0321948
trioa	0.390177	0.0412143
nfya	0.390245	0.000195262
mn1b	0.390697	0.0434427
arhgap39	0.390886	0.0341357
cep290	0.390895	0.00161191
nsd2	0.390985	0.000392059
mpp2a	0.391241	5.31829e-05
mri1	0.391411	0.038777
erbb4a	0.391453	0.0276706
zgc:165508	0.391744	0.00280991
slc24a4a	0.392103	0.0422824
rereb	0.392479	0.00316505
hipk2	0.392493	0.0257083
zswim6	0.39266	0.0226839
cep170aa	0.392817	0.00702265
lrp3	0.392908	0.0158615
larp1	0.393017	0.0043873
cnot6a	0.393026	0.00604643
pcdh10b	0.393287	4.63486e-07
c10h21orf59	0.393487	0.0215284
mafgb	0.395163	0.00332454
kif26bb	0.395628	0.046168
si:dkeyp-38g8.5	0.395786	0.0174097
adgrb1b	0.395961	0.000226872
ankrd11	0.396421	0.0335959
prkdc	0.396562	0.0355332
rbm12b	0.396663	0.00414382
ankhd1	0.398339	0.0131148
mbd5	0.399501	0.0394161
setbp1	0.399815	0.0195325
herc4	0.400269	0.00601289
macf1a	0.400817	0.0442359
auts2a	0.40096	0.000501134
zgc:162472	0.400981	7.15531e-05
als2b	0.401364	0.00637403
cdh24b	0.401438	0.00313246
znf319b	0.402114	0.00187759
med13a	0.40318	0.0113661
madd	0.403305	0.0187005
nedd4a	0.403529	0.0238534
znf618	0.403701	0.000437474
vps13a	0.403734	0.0131148
myo18ab	0.404038	0.0109603
chd3	0.404222	7.32711e-05
ncam1b	0.405931	0.00390296
sez6b	0.406039	0.00834987
CU914536.1	0.406766	0.00457949
qkib	0.406894	0.0476207
si:ch211-276c2.4	0.407252	0.000274785
hcfc1b	0.407401	0.00788052
setd2	0.407837	0.0129674
DPYSL2 (1 of many)	0.408032	0.0137265
ube2d4	0.408134	0.00521658
zgc:101130	0.408181	0.0254991
htt	0.408347	0.0146279
ankrd12	0.408524	0.0331079
trim46a	0.409483	0.0166214
si:ch73-376l24.2	0.409782	0.0106551
chd4b	0.410036	0.00216675
capn15	0.410141	0.0267006
nr2f6b	0.4104	0.0396186
zc3h4	0.410959	0.00413319
cpne7	0.411323	0.0202712
znf318	0.41227	0.00128306
rai1	0.412942	0.0143965
AL845357.1	0.412965	0.0444439
phf23b	0.413703	0.0158422
specc1lb	0.414592	0.00594554
tecpr2	0.414832	0.00837938
tra2b	0.415743	1.4696e-05
med1	0.416012	0.00210928
hspbp1	0.416152	0.000712275
ggps1	0.417376	0.00179829
bag4	0.417715	0.0079331
baz1a	0.417724	0.000696525
pum2	0.417846	0.0276706
sin3b	0.417983	0.00117964
LO018380.1	0.418227	0.0376585
prr12b	0.418321	0.011586
prr12a	0.418649	0.0396946
tefa	0.419915	0.0360974
mical1	0.420123	0.0110843
znf609b	0.420448	0.0192486
tenm4	0.420719	0.0462177
scn8aa	0.421432	0.0210829
rapgef1a	0.421902	0.0052856
ppp6r2b	0.423017	0.00269981
zbtb38	0.423381	0.0188733
cc2d2a	0.424677	0.0338484
otofa	0.424814	0.0165406
zbtb17	0.424984	0.000700887
map4k3b	0.425537	0.0137716
st6gal1	0.426056	0.00653264
sorcs3b	0.426272	0.00632277
clstn2	0.426743	0.00558805
sgsm1a	0.427549	0.0309811
dopey1	0.427635	0.0408471
vps13d	0.42784	0.0409386
brpf3b	0.428064	0.00171922
tet3	0.429111	0.0278738
rusc1	0.429371	0.0345298
osbpl11	0.429452	0.0295062
kmt2cb	0.429871	0.026747
kank4	0.430273	0.00270302
parp12b	0.430752	0.00501737
nphp3	0.431074	0.00557888
cdh24a	0.431189	0.0384014
pgap1	0.431581	0.00927428
taok2b	0.431709	0.00972932
gabrg2	0.432705	0.0406473
mbd6	0.434225	0.0488589
spire1b	0.434342	0.0222962
bco2a	0.434516	0.0493073
suox	0.434754	0.044224
nat8l	0.434847	0.0478288
zc3h13	0.435301	9.53839e-05
tnrc6b	0.435331	0.0102685
cep350	0.43538	0.00414254
si:ch211-212k18.4	0.435601	0.0259875
chordc1a	0.436133	0.0183729
dolk	0.438024	0.0478288
syngap1a	0.438092	0.00115158
GPR151	0.43849	0.0209469
chd6	0.438665	0.000738925
bin1a	0.438968	0.0386619
cacnb2a	0.439824	0.0407738
camsap1b	0.440095	0.00732052
arhgap44	0.440411	0.0335537
gabbr1b	0.441029	0.00982683
sdk2b	0.441181	0.0367986
nbeal1	0.441261	0.0142789
b3galt1a	0.442328	0.0225983
rps6ka5	0.44244	0.0332847
fbxo45	0.443076	0.00309081
alkbh8	0.443297	0.0334984
akap9	0.443413	4.26056e-05
citb	0.443555	0.00258257
elmsan1b	0.44381	0.00238222
phf8	0.444106	0.00413068
fam193a	0.444735	0.00806242
nos1	0.444874	0.0434427
aff2	0.445228	0.0184181
BX571680.1	0.446176	0.0422824
scube3	0.446201	0.019504
dmxl2	0.446552	0.0241572
l1cama	0.44669	0.0109785
chd1	0.447198	0.000141203
srrm2	0.447238	0.00513596
slit1a	0.447768	0.0222962
kif3ca	0.447908	0.000293072
rcor3	0.448394	0.0121375
fgf12b	0.449396	0.00242148
slc6a4a	0.449864	0.0450145
tecpr1a	0.450029	0.025165
tnrc6a	0.450035	0.00586333
fam208aa	0.450205	0.00305783
itsn1	0.45033	0.00331247
ythdc1	0.450458	0.00208897
si:dkey-46g23.1	0.451276	0.00841981
uhrf1bp1	0.451724	0.0189257
rimbp2	0.452188	0.0103013
purbb	0.452653	0.0128463
chd7	0.452764	0.00427455
mapk8ip2	0.453496	0.007809
rbbp6	0.45373	0.00104355
acap3b	0.45386	0.000231001
dgkh	0.454945	0.0082115
cacna1da	0.456875	0.0327161
ints3	0.45699	7.02942e-07
kcna4	0.458142	0.0169683
bsnb	0.458185	0.0367986
zfyve9b	0.458494	0.0272864
map3k5	0.459269	0.0115897
zeb1a	0.459713	0.0131148
chd9	0.45973	0.00589705
jag1a	0.459936	0.0434147
mecp2	0.460319	0.00280991
slit1b	0.460819	0.0150193
baz2a	0.460842	0.00886584
traf2a	0.462045	0.0454684
CEP170B (1 of many)	0.463469	0.0473847
urb1	0.4635	0.0133048
fgd1	0.463638	0.000352904
sgsm1b	0.463864	0.0102522
kcnh7	0.463964	0.0363159
CR769778.1	0.464079	0.0434147
ep400	0.465252	0.00413068
tie1	0.465548	0.0126128
si:ch73-181d5.4	0.46611	0.00117533
nipbla	0.466336	0.000449697
si:dkeyp-27e10.3	0.467367	0.0135908
hipk3b	0.46798	0.0310294
brdt	0.468265	0.0296955
raph1b	0.468434	0.000465535
ANKRD50	0.46927	0.0120131
kif1ab	0.46927	0.00840885
cntn2	0.470004	0.00200643
si:ch211-244c8.4	0.471441	0.00179829
l1camb	0.471583	0.0348542
lrp1ab	0.472192	0.0235143
abi1b	0.472217	0.0163734
mdga1	0.472248	0.0362452
scai	0.472259	0.0236808
ints6	0.472264	0.0382083
rfx3	0.472435	0.000196171
znf711	0.472487	0.0141423
si:dkey-110c1.7	0.472547	0.00271686
tle3b	0.472597	1.00367e-08
srgap3	0.472956	0.0335537
polr2a	0.47315	0.000698486
ago4	0.473157	0.0011049
zdhhc17	0.473403	0.0312301
eea1	0.473632	2.71198e-05
tgfbr1b	0.474469	0.00596689
dicer1	0.47464	0.000233729
igf1rb	0.475411	0.0259875
slc8a4a	0.475543	0.0459576
sbno2a	0.475573	0.0301374
tnfaip3	0.476298	0.0278738
zzef1	0.476846	0.0147654
PCDH8	0.477586	0.00252842
grin2ab	0.477693	0.0342754
shank1	0.478495	0.00449186
pi4kaa	0.479984	0.0152907
cdkn1a	0.48023	0.0147654
nlgn4b	0.480245	0.00300541
magixa	0.480576	0.0422824
cntnap2b	0.480797	0.00574961
rev3l	0.480914	5.84715e-06
ubn2b	0.48093	0.0320137
CT583651.2	0.482634	0.00335233
taf1	0.483372	1.18788e-06
ncoa1	0.483657	0.0108128
zgc:66447	0.484028	0.012914
myh14	0.484348	0.00359728
ptprt	0.486534	0.0101813
cacna1g	0.487474	0.000142562
tln2a	0.487598	0.00471681
gal3st3	0.487629	0.02092
arhgef9b	0.487692	0.000960251
rubcn	0.489207	0.0275116
CR931813.1	0.490375	0.00731399
arid1ab	0.490796	0.0104346
LO016987.1	0.491836	0.0341357
fam161b	0.492193	0.00655975
dnmt3ba	0.492229	0.0113465
sptbn2	0.492305	0.000130419
rapgef6	0.492405	0.00195842
ankrd52a	0.492857	0.0428596
pfklb	0.495884	0.0040962
crebbpb	0.495911	0.000819164
tmem151bb	0.496636	0.0332556
mast1a	0.497691	0.0210078
si:ch73-362m14.2	0.497715	0.00337603
sacs	0.497952	0.0303595
cdk8	0.498864	0.000488058
CABZ01030862.1	0.499301	0.0446673
smu1b	0.500019	0.000174822
ahsa1b	0.500537	4.80391e-07
bcor	0.500734	0.00456965
kdm5ba	0.500876	0.00413708
tnrc6c2	0.502511	2.06517e-05
si:ch211-194b1.1	0.502535	0.0107828
bbx	0.503211	0.0324197
scn8ab	0.505487	0.0102311
dip2bb	0.506011	0.0377481
nos1apb	0.506131	0.00371516
dot1l	0.506298	0.00182932
kalrna	0.506328	0.00941894
cacna1eb	0.507212	0.0265938
atxn1a	0.507559	0.0172879
abca1b	0.50777	0.0134878
rc3h2	0.508246	0.00637335
PRDM16	0.509147	0.0465355
agap3	0.509301	0.000992529
kmt2ca	0.510358	0.0187515
si:dkeyp-77h1.4	0.511169	0.0271063
lnx1	0.51467	1.2965e-09
vps13c	0.515369	0.000495725
cacna1ea	0.515371	0.0217743
ptchd1	0.516431	0.0018525
ep300a	0.516608	0.00632277
DST	0.516764	0.0155646
fat1a	0.517059	0.0223608
myt1b	0.517207	1.08895e-07
tnrc6c1	0.517276	0.000367804
clk4a	0.517341	6.64144e-09
thsd7ab	0.517626	0.0193131
cica	0.517736	0.00128306
smg1	0.517759	0.0014775
luc7l3	0.520757	3.02202e-06
rc3h1a	0.521395	0.00830502
arid2	0.522466	0.00421307
baz1b	0.523464	0.000215056
rhag	0.523673	0.0357567
syne1a	0.524441	0.00664517
fryb	0.524923	0.019432
si:dkeyp-82a1.6	0.52497	0.025318
kdm6bb	0.525585	0.000244104
taf4a	0.525599	0.00429434
FAT4	0.525783	0.0259875
syt2a	0.526573	0.00288281
baiap3	0.527062	0.000120538
cacna1c	0.528183	0.0314231
herc1	0.528584	0.00196843
nsd1b	0.528899	0.00765091
SLC6A13	0.530241	0.00078058
sobpa	0.530531	0.0142709
ntrk2b	0.530697	0.0375059
bcorl1	0.532768	0.00790799
hic1	0.533242	0.00970408
safb	0.5337	9.47863e-08
si:ch1073-335m2.2	0.534096	0.00956286
nuak1b	0.535353	0.00541396
mast2	0.535586	0.001297
pcnt	0.535984	2.06517e-05
fat3a	0.538396	0.0129674
CABZ01072096.1	0.538453	0.0298554
psip1b	0.538711	3.65245e-06
nsd1a	0.539591	0.00706393
TMEM164	0.540728	0.00694091
si:ch211-203d1.3	0.540906	0.0129332
CABZ01072607.1	0.541059	0.00170578
chd8	0.541219	2.25323e-07
si:ch211-153j24.3	0.541264	0.0103697
gigyf1a	0.541939	0.000572183
ash1l	0.542424	0.00531064
map3k21	0.542474	0.0138521
si:dkey-250d21.1	0.54301	0.00979103
fuk	0.543208	0.0118494
nudt18	0.543889	0.01814
srcap	0.545806	0.000895215
flrt1b	0.546076	1.87446e-07
zgc:172215	0.54609	0.0451585
kat6a	0.54666	0.00316613
prrx1a	0.549228	0.0422824
rbm6	0.549617	9.54293e-13
nipblb	0.550451	0.0138521
si:dkey-175m17.7	0.552014	0.0202658
ano3	0.553914	0.0161487
ttc14	0.555737	8.92947e-07
map3k12	0.556385	0.000974223
ptchd4	0.556594	0.0216374
SYT2	0.556783	0.0262195
slc4a3	0.557437	0.0214808
crtc1a	0.557666	0.007809
col4a6	0.557735	0.00304186
CABZ01066921.1	0.557853	0.0124546
si:ch73-40a17.4	0.558638	0.0119849
zmynd8	0.55886	1.79562e-06
lrp1bb	0.558865	0.0343542
si:ch73-386h18.1	0.559262	0.00322092
ctcf	0.559301	0.00948413
dedd1	0.560546	0.00586173
nr4a3	0.56058	0.00079048
rnf213a	0.562874	0.0112342
nacc1b	0.563246	0.0345385
lcor	0.564507	0.00566678
slc6a15	0.564885	0.008127
wdfy3	0.565022	0.0277003
fosaa	0.56574	3.39351e-05
celsr3	0.566298	0.028987
huwe1	0.566939	0.0045794
si:dkeyp-117b11.2	0.567437	0.0221884
ubr4	0.569343	0.00413068
dync1h1	0.569983	0.0143965
diras1b	0.573734	0.0484374
pi4kab	0.574985	0.00765495
syt7a	0.57523	0.0325681
CU658285.1	0.575963	0.0401271
tph1a	0.577845	0.0246834
egr1	0.578466	0.0248973
dennd4a	0.578853	0.0327929
RYR2	0.579302	0.0221376
ylpm1	0.579994	4.25394e-06
rbm4.2	0.581382	2.19368e-08
extl3	0.584619	2.06517e-05
ANKRD34C	0.586701	0.00783514
arnt	0.588015	0.00121446
si:dkey-85a20.4	0.591278	0.00128306
zgc:158659	0.59458	0.0180429
kdm4aa	0.594695	5.63338e-05
atcayb	0.59638	0.00468203
si:ch211-1e14.1	0.596705	0.00202506
BX927204.1	0.59878	0.0019403
nyap2b	0.598949	0.00554373
sema6ba	0.599351	0.0258416
atp6v0a2b	0.599867	0.0198644
cbfa2t3	0.600398	1.79562e-06
ankle2	0.600769	1.24124e-05
si:ch73-262h23.4	0.60334	0.0042741
cacna1aa	0.605891	1.56117e-05
CABZ01029822.1	0.607233	0.0340399
plxna1a	0.607461	0.00238996
pak6a	0.609941	0.00144349
kmt2e	0.610339	2.62272e-07
ppp1r9a	0.610651	0.0150807
syne1b	0.61212	0.0189599
zbtb37	0.612427	0.0071152
cpne5b	0.612977	0.00840821
fip1l1a	0.613856	0.0043873
si:ch211-271d10.2	0.614962	0.00406954
znf507	0.616068	0.00308598
fosl2	0.617486	4.10405e-06
edc4	0.617533	0.00210928
csrnp2	0.617565	0.00214094
mn1a	0.617952	0.000698486
npas4a	0.618195	0.00964074
si:dkeyp-121d2.7	0.620431	0.00601289
si:dkey-117m1.4	0.620829	0.000122747
jund	0.621306	0.00310531
kcna2b	0.624479	0.00783514
hykk.2	0.625218	0.0275098
si:dkey-226l10.6	0.625341	0.00706393
CYP27A1 (1 of many)	0.626226	0.0246834
tln2b	0.628405	0.00277281
pdcd4b	0.629046	1.19117e-10
tle3a	0.630321	2.7771e-08
PCMTD2 (1 of many)	0.631438	0.00246311
rbl2	0.631825	5.61452e-06
MEX3A	0.63341	9.97271e-05
DISP3	0.634211	0.00731635
ep300b	0.634597	0.000931238
igf1ra	0.637619	0.0226839
CELF6	0.638613	0.00214251
CABZ01086611.1	0.639007	0.0193075
chrm2a	0.639874	0.0343125
CABZ01046980.1	0.640315	0.0448118
nhsa	0.641864	0.02092
setd1a	0.642065	0.0313724
herc2	0.642115	0.00177269
myo5aa	0.642227	0.00251728
mtcl1	0.644914	0.0276577
pdgfra	0.645534	0.0251772
si:dkey-7n6.2	0.646959	0.0115796
slc12a5a	0.648055	0.000291565
dnaja1	0.648616	2.08172e-05
kmt5c	0.650058	0.00355868
SPTBN4	0.650105	0.0160944
SH3GL2 (1 of many)	0.652635	0.00152568
PLCB1	0.65354	0.0075844
zfhx3	0.653982	0.00972932
bahcc1a	0.654398	0.0357535
si:dkeyp-106c3.1	0.655397	0.00202506
zgc:114104	0.657574	0.000291624
hecw2a	0.664525	0.0104533
pcnxl3	0.664605	0.0348136
si:dkeyp-121d4.3	0.668658	0.000226872
mdn1	0.674117	0.000209601
HECTD4	0.678576	2.90013e-05
phip	0.682824	0.00168505
cacna1bb	0.68379	0.0147516
zmp:0000001168	0.687888	0.0193075
dlgap1b	0.688759	0.0147513
zbtb2b	0.691389	0.00395097
nsd3	0.691673	0.001619
FAT3 (1 of many)	0.693147	0.0127205
CABZ01044277.1	0.694579	0.0446879
ddit3	0.702922	1.17197e-12
junba	0.704463	0.00130456
zfhx4	0.707412	0.00734087
si:ch211-233a24.2	0.711221	0.008127
msantd4	0.717221	0.0163738
zbtb24	0.71872	0.00939731
DOCK4 (1 of many)	0.719559	0.00903371
hmbox1a	0.72276	0.0296833
CABZ01079011.1	0.732773	4.07431e-05
unc80	0.735107	0.010607
CABZ01096573.1	0.736685	0.0229339
kif21b	0.741654	0.0222962
zbtb7a	0.74642	0.0180763
nub1	0.747832	0.0226959
CR388166.1	0.752327	0.00075539
klf4	0.755566	0.0131148
unc5a	0.760417	0.00086215
cdk19	0.761031	0.0434732
zc3h6	0.769576	0.00444806
si:ch211-165e15.1	0.769684	0.00618969
ntrk3a	0.783295	0.0147065
ints6l	0.7851	2.87221e-07
arfgef3	0.78557	0.00240618
cacna1ab	0.78651	0.000291624
si:ch211-63p21.1	0.788529	0.00184574
zmp:0000001082	0.790501	0.0225512
slc8a2b	0.790962	0.0141423
inpp5jb	0.793528	0.000467248
rsrp1	0.820374	1.44184e-13
fhod3a	0.824305	0.018152
myo10l1	0.824458	0.00101218
CABZ01083778.1	0.838387	0.0326206
rnf6	0.846346	5.59847e-05
stat5a	0.852238	0.0145545
FO704772.2	0.858222	9.6442e-07
si:dkey-166k12.1	0.864932	3.57993e-05
magi2b	0.872913	0.0123633
si:dkeyp-106c3.3	0.876568	0.0162504
sik1	0.888744	3.06697e-05
si:ch73-233f7.8	0.891811	0.00346067
hmha1a	0.905081	0.0428824
rbm15	0.907881	0.00410289
CU984600.2	0.92191	0.0240165
osr1	0.933221	8.99964e-06
dlgap2b	0.949437	0.0251379
AL929435.1	1.00758	0.00646061
dnajb1a	1.03209	0.00047404
hsp70.3	1.05371	1.00367e-08
egr2a	1.05926	8.18896e-05
fosab	1.12457	0.000352904
adgre10	1.17059	0.00255427
dnajb1b	1.31812	0.000124064
gpr12	1.43587	0.0017514
mgat4c	1.43785	0.0101179
isg15	1.44204	0.00204159
nr4a1	1.44473	0.0348542
bmb	1.75558	7.62659e-16
hsp70l	1.77363	4.03671e-05
serpinh1b	1.84879	0.0177134
rcvrnb	1.86992	0.000987212
hsp70.2	1.88179	1.2965e-09
rcvrn3	2.08911	0.00178075
RHO (1 of many)	2.13903	0.000226983
AL844141.1	2.71647	0.0294093
si:ch211-196h16.5	2.73215	0.000141203
rbp4l	2.78612	0.0295304
